# Supplementary material for: Macroscopic ordering of helical pores for arraying guest molecules noncentrosymmetrically
Source: Nat Commun. 2015 Sep 29;6:8418. doi: 10.1038/ncomms9418 (PMC4598726; doi:10.1038/ncomms9418)
Supplement: Supplementary Data 1 [file ncomms9418-s2.cif]

 
data_Fdash_T
 
_audit_creation_method            'SHELXL-2014/7'
_shelx_SHELXL_version_number      '2014/7'
_chemical_name_systematic         ?
_chemical_name_common             
;
The salt of 3,5-dimethoxybenzoic acid (Fdash) and (1R,2S)-norephedrine (T)
;
_chemical_melting_point           ?
_chemical_formula_moiety         'C9 H9 O4, C9 H14 N O'
_chemical_formula_sum            'C18 H23 N O5'
_chemical_formula_weight          333.37

loop_
 _atom_type_symbol
 _atom_type_description
 _atom_type_scat_dispersion_real
 _atom_type_scat_dispersion_imag
 _atom_type_scat_source
 'C'  'C'   0.0033   0.0016
 'International Tables Vol C Tables 4.2.6.8 and 6.1.1.4'
 'H'  'H'   0.0000   0.0000
 'International Tables Vol C Tables 4.2.6.8 and 6.1.1.4'
 'N'  'N'   0.0061   0.0033
 'International Tables Vol C Tables 4.2.6.8 and 6.1.1.4'
 'O'  'O'   0.0106   0.0060
 'International Tables Vol C Tables 4.2.6.8 and 6.1.1.4'
 
_space_group_crystal_system       monoclinic
_space_group_IT_number            4
_space_group_name_H-M_alt         'P 21'
_space_group_name_Hall            'P 2yb'
 
_shelx_space_group_comment
;
The symmetry employed for this shelxl refinement is uniquely defined
by the following loop, which should always be used as a source of
symmetry information in preference to the above space-group names.
They are only intended as comments.
;
 
loop_
 _space_group_symop_operation_xyz
 'x, y, z'
 '-x, y+1/2, -z'
 
_cell_length_a                    12.6748(3)
_cell_length_b                    5.30550(10)
_cell_length_c                    13.6447(3)
_cell_angle_alpha                 90
_cell_angle_beta                  106.4792(8)
_cell_angle_gamma                 90
_cell_volume                      879.86(3)
_cell_formula_units_Z             2
_cell_measurement_temperature     300
_cell_measurement_reflns_used     19955
_cell_measurement_theta_min       1.56
_cell_measurement_theta_max       27.69
 
_exptl_crystal_description       'needle'
_exptl_crystal_colour            'colourless'
_exptl_crystal_density_meas       ?
_exptl_crystal_density_method     ?
_exptl_crystal_density_diffrn     1.258
_exptl_crystal_F_000              356
_exptl_transmission_factor_min    ?
_exptl_transmission_factor_max    ?
_exptl_crystal_size_max           0.537
_exptl_crystal_size_mid           0.058
_exptl_crystal_size_min           0.046
_exptl_absorpt_coefficient_mu     0.092
_shelx_estimated_absorpt_T_min    0.952
_shelx_estimated_absorpt_T_max    0.996
_exptl_absorpt_correction_type   'none'
_exptl_absorpt_correction_T_min   ?
_exptl_absorpt_correction_T_max   ?
_exptl_absorpt_process_details    ?
_exptl_absorpt_special_details    ?
_diffrn_ambient_temperature       300
_diffrn_radiation_wavelength      0.71073
_diffrn_radiation_type            MoK\a
_diffrn_source                   'Fine-focus rotating anode'
_diffrn_measurement_device_type  'Rigaku AFC-8 with Saturn70 CCD'
_diffrn_measurement_method       '\w-scan'
_diffrn_detector_area_resol_mean  7.31
_diffrn_reflns_number             19955
_diffrn_reflns_av_unetI/netI      0.0288
_diffrn_reflns_av_R_equivalents   0.0341
_diffrn_reflns_limit_h_min        -16
_diffrn_reflns_limit_h_max        16
_diffrn_reflns_limit_k_min        -6
_diffrn_reflns_limit_k_max        6
_diffrn_reflns_limit_l_min        -17
_diffrn_reflns_limit_l_max        17
_diffrn_reflns_theta_min          1.556
_diffrn_reflns_theta_max          27.691
_diffrn_reflns_theta_full         25.242
_diffrn_measured_fraction_theta_max   0.996
_diffrn_measured_fraction_theta_full  0.999
_diffrn_reflns_Laue_measured_fraction_max    0.996
_diffrn_reflns_Laue_measured_fraction_full   0.999
_diffrn_reflns_point_group_measured_fraction_max   0.996
_diffrn_reflns_point_group_measured_fraction_full  0.999
_reflns_number_total              4089
_reflns_number_gt                 3188
_reflns_threshold_expression      'I > 2\s(I)'
_reflns_Friedel_coverage          0.804
_reflns_Friedel_fraction_max      0.995
_reflns_Friedel_fraction_full     0.999
 
_reflns_special_details
;
 Reflections were merged by SHELXL according to the crystal
 class for the calculation of statistics and refinement.
 
 _reflns_Friedel_fraction is defined as the number of unique
 Friedel pairs measured divided by the number that would be
 possible theoretically, ignoring centric projections and
 systematic absences.
;
 
_computing_data_collection       'CrystalClear'
_computing_cell_refinement       'HKL2000'
_computing_data_reduction        'HKL2000'
_computing_structure_solution    'SIR2004'
_computing_structure_refinement  'SHELXL-2014/7 (Sheldrick, 2014)'
_computing_molecular_graphics    'SHELXLE'
_computing_publication_material  'SHELXL-2014/7 (Sheldrick, 2014)'
_refine_special_details           ?
_refine_ls_structure_factor_coef  Fsqd
_refine_ls_matrix_type            full
_refine_ls_weighting_scheme       calc
_refine_ls_weighting_details
'w=1/[\s^2^(Fo^2^)+(0.0766P)^2^+0.1102P] where P=(Fo^2^+2Fc^2^)/3'
_atom_sites_solution_primary      direct
_atom_sites_solution_secondary    difmap
_atom_sites_solution_hydrogens    difmap
_refine_ls_hydrogen_treatment     constr
_refine_ls_extinction_method      none
_refine_ls_extinction_coef        .
_refine_ls_abs_structure_details
;
 Flack x determined using 1184 quotients [(I+)-(I-)]/[(I+)+(I-)]
 (Parsons, Flack and Wagner, Acta Cryst. B69 (2013) 249-259).
;
_refine_ls_abs_structure_Flack    0.2(4)
_chemical_absolute_configuration  rm
_refine_ls_number_reflns          4089
_refine_ls_number_parameters      223
_refine_ls_number_restraints      1
_refine_ls_R_factor_all           0.0642
_refine_ls_R_factor_gt            0.0496
_refine_ls_wR_factor_ref          0.1484
_refine_ls_wR_factor_gt           0.1364
_refine_ls_goodness_of_fit_ref    1.068
_refine_ls_restrained_S_all       1.068
_refine_ls_shift/su_max           0.000
_refine_ls_shift/su_mean          0.000
 
loop_
 _atom_site_label
 _atom_site_type_symbol
 _atom_site_fract_x
 _atom_site_fract_y
 _atom_site_fract_z
 _atom_site_U_iso_or_equiv
 _atom_site_adp_type
 _atom_site_occupancy
 _atom_site_site_symmetry_order  
 _atom_site_calc_flag
 _atom_site_refinement_flags_posn
 _atom_site_refinement_flags_adp
 _atom_site_refinement_flags_occupancy
 _atom_site_disorder_assembly
 _atom_site_disorder_group
O1 O 0.15296(17) 0.2371(5) 0.07545(17) 0.0633(6) Uani 1 1 d . . . . .
O2 O 0.20884(19) -0.0764(6) -0.00517(19) 0.0776(8) Uani 1 1 d . . . . .
O3 O 0.4839(2) 0.4007(6) 0.38101(18) 0.0737(7) Uani 1 1 d . . . . .
O4 O 0.59974(19) -0.2601(6) 0.2122(2) 0.0757(7) Uani 1 1 d . . . . .
O5 O 0.0430(2) -0.4188(5) 0.17892(19) 0.0736(7) Uani 1 1 d . . . . .
H5 H 0.0992 -0.4822 0.1714 0.110 Uiso 1 1 calc R U . . .
N1 N -0.05129(19) 0.0562(6) 0.08470(17) 0.0533(6) Uani 1 1 d . . . . .
H1A H -0.0985 0.1841 0.0685 0.080 Uiso 1 1 calc R U . . .
H1B H -0.0787 -0.0764 0.0459 0.080 Uiso 1 1 calc R U . . .
H1C H 0.0124 0.1008 0.0743 0.080 Uiso 1 1 calc R U . . .
C1 C 0.3345(2) 0.0767(7) 0.1442(2) 0.0478(6) Uani 1 1 d . . . . .
C2 C 0.3550(2) 0.2473(6) 0.2246(2) 0.0503(7) Uani 1 1 d . . . . .
H2 H 0.3017 0.3642 0.2285 0.060 Uiso 1 1 calc R U . . .
C3 C 0.4554(2) 0.2419(7) 0.2987(2) 0.0535(7) Uani 1 1 d . . . . .
C4 C 0.5348(2) 0.0697(8) 0.2915(2) 0.0583(8) Uani 1 1 d . . . . .
H4 H 0.6022 0.0673 0.3415 0.070 Uiso 1 1 calc R U . . .
C5 C 0.5154(2) -0.0987(7) 0.2113(2) 0.0545(7) Uani 1 1 d . . . . .
C6 C 0.4138(2) -0.0977(6) 0.1364(2) 0.0505(7) Uani 1 1 d . . . . .
H6 H 0.3995 -0.2113 0.0823 0.061 Uiso 1 1 calc R U . . .
C7 C 0.2242(2) 0.0791(7) 0.0648(2) 0.0528(7) Uani 1 1 d . . . . .
C8 C 0.4023(3) 0.5693(9) 0.3951(3) 0.0764(10) Uani 1 1 d . . . . .
H8A H 0.4305 0.6589 0.4582 0.115 Uiso 1 1 calc R U . . .
H8B H 0.3381 0.4757 0.3971 0.115 Uiso 1 1 calc R U . . .
H8C H 0.3832 0.6871 0.3394 0.115 Uiso 1 1 calc R U . . .
C9 C 0.5869(4) -0.4231(10) 0.1273(3) 0.0837(11) Uani 1 1 d . . . . .
H9A H 0.6522 -0.5228 0.1367 0.126 Uiso 1 1 calc R U . . .
H9B H 0.5748 -0.3247 0.0661 0.126 Uiso 1 1 calc R U . . .
H9C H 0.5250 -0.5319 0.1218 0.126 Uiso 1 1 calc R U . . .
C10 C 0.0686(3) -0.1840(6) 0.2290(2) 0.0538(7) Uani 1 1 d . . . . .
H10 H 0.1279 -0.1073 0.2062 0.061(9) Uiso 1 1 calc R . . . .
C11 C -0.0329(2) -0.0107(6) 0.1944(2) 0.0490(7) Uani 1 1 d . . . . .
H11 H -0.0170 0.1450 0.2346 0.059 Uiso 1 1 calc R U . . .
C12 C -0.1377(3) -0.1241(11) 0.2088(3) 0.0788(12) Uani 1 1 d . . . . .
H12A H -0.1271 -0.1608 0.2799 0.118 Uiso 1 1 calc R U . . .
H12B H -0.1551 -0.2768 0.1698 0.118 Uiso 1 1 calc R U . . .
H12C H -0.1971 -0.0063 0.1859 0.118 Uiso 1 1 calc R U . . .
C13 C 0.1080(3) -0.2050(6) 0.3442(2) 0.0518(7) Uani 1 1 d . . . . .
C14 C 0.0695(4) -0.3911(7) 0.3973(3) 0.0704(9) Uani 1 1 d . . . . .
H14 H 0.0193 -0.5103 0.3618 0.084 Uiso 1 1 calc R U . . .
C15 C 0.1060(4) -0.3984(9) 0.5025(3) 0.0805(11) Uani 1 1 d . . . . .
H15 H 0.0810 -0.5246 0.5377 0.097 Uiso 1 1 calc R U . . .
C16 C 0.1781(3) -0.2227(10) 0.5555(3) 0.0792(11) Uani 1 1 d . . . . .
H16 H 0.2011 -0.2280 0.6265 0.095 Uiso 1 1 calc R U . . .
C17 C 0.2167(3) -0.0393(9) 0.5049(3) 0.0817(12) Uani 1 1 d . . . . .
H17 H 0.2666 0.0797 0.5412 0.098 Uiso 1 1 calc R U . . .
C18 C 0.1814(3) -0.0308(7) 0.3993(3) 0.0667(9) Uani 1 1 d . . . . .
H18 H 0.2078 0.0950 0.3650 0.080 Uiso 1 1 calc R U . . .
 
loop_
 _atom_site_aniso_label
 _atom_site_aniso_U_11
 _atom_site_aniso_U_22
 _atom_site_aniso_U_33
 _atom_site_aniso_U_23
 _atom_site_aniso_U_13
 _atom_site_aniso_U_12
O1 0.0441(10) 0.0826(16) 0.0590(12) 0.0171(12) 0.0076(9) 0.0076(12)
O2 0.0548(13) 0.099(2) 0.0684(15) -0.0073(15) 0.0006(10) -0.0158(14)
O3 0.0701(15) 0.0834(18) 0.0577(13) -0.0145(13) 0.0024(10) 0.0017(14)
O4 0.0503(12) 0.0919(18) 0.0839(17) -0.0039(15) 0.0174(11) 0.0158(13)
O5 0.0932(17) 0.0571(13) 0.0698(14) -0.0184(13) 0.0219(13) 0.0067(15)
N1 0.0455(12) 0.0624(15) 0.0481(12) -0.0040(12) 0.0073(9) -0.0007(12)
C1 0.0389(12) 0.0612(16) 0.0424(13) 0.0115(13) 0.0102(10) -0.0040(14)
C2 0.0468(14) 0.0563(18) 0.0484(15) 0.0085(14) 0.0145(11) 0.0014(14)
C3 0.0513(15) 0.0610(19) 0.0450(14) 0.0014(14) 0.0087(11) -0.0063(15)
C4 0.0411(14) 0.073(2) 0.0540(16) 0.0039(16) 0.0026(11) -0.0018(16)
C5 0.0410(14) 0.0685(19) 0.0545(16) 0.0050(15) 0.0143(11) 0.0012(14)
C6 0.0452(14) 0.0592(18) 0.0471(14) 0.0008(14) 0.0134(11) -0.0040(14)
C7 0.0446(14) 0.0679(19) 0.0435(14) 0.0092(15) 0.0086(11) -0.0094(16)
C8 0.086(2) 0.074(2) 0.072(2) -0.019(2) 0.0276(18) -0.008(2)
C9 0.077(2) 0.086(3) 0.099(3) -0.009(3) 0.043(2) 0.010(2)
C10 0.0660(18) 0.0490(17) 0.0492(15) 0.0004(13) 0.0207(13) -0.0008(14)
C11 0.0507(15) 0.0539(16) 0.0423(13) -0.0113(12) 0.0130(11) -0.0044(12)
C12 0.063(2) 0.115(3) 0.065(2) -0.015(2) 0.0282(16) -0.014(2)
C13 0.0603(17) 0.0465(16) 0.0517(15) 0.0051(13) 0.0209(13) 0.0078(14)
C14 0.103(3) 0.0492(18) 0.0633(19) 0.0054(16) 0.0313(18) -0.0094(19)
C15 0.112(3) 0.075(2) 0.060(2) 0.018(2) 0.033(2) 0.004(3)
C16 0.083(2) 0.099(3) 0.0526(18) 0.009(2) 0.0144(17) 0.026(3)
C17 0.067(2) 0.093(3) 0.071(2) -0.009(2) -0.0040(17) 0.000(2)
C18 0.064(2) 0.062(2) 0.072(2) 0.0059(17) 0.0146(16) -0.0069(17)
 
_geom_special_details
;
 All esds (except the esd in the dihedral angle between two l.s. planes)
 are estimated using the full covariance matrix.  The cell esds are taken
 into account individually in the estimation of esds in distances, angles
 and torsion angles; correlations between esds in cell parameters are only
 used when they are defined by crystal symmetry.  An approximate (isotropic)
 treatment of cell esds is used for estimating esds involving l.s. planes.
;
 
loop_
 _geom_bond_atom_site_label_1
 _geom_bond_atom_site_label_2
 _geom_bond_distance
 _geom_bond_site_symmetry_2
 _geom_bond_publ_flag
O1 C7 1.271(4) . ?
O2 C7 1.234(4) . ?
O3 C3 1.368(4) . ?
O3 C8 1.421(5) . ?
O4 C5 1.367(4) . ?
O4 C9 1.417(5) . ?
O5 C10 1.414(4) . ?
O5 H5 0.8200 . ?
N1 C11 1.491(4) . ?
N1 H1A 0.8900 . ?
N1 H1B 0.8900 . ?
N1 H1C 0.8900 . ?
C1 C2 1.388(4) . ?
C1 C6 1.392(4) . ?
C1 C7 1.507(4) . ?
C2 C3 1.384(4) . ?
C2 H2 0.9300 . ?
C3 C4 1.383(5) . ?
C4 C5 1.379(5) . ?
C4 H4 0.9300 . ?
C5 C6 1.400(4) . ?
C6 H6 0.9300 . ?
C8 H8A 0.9600 . ?
C8 H8B 0.9600 . ?
C8 H8C 0.9600 . ?
C9 H9A 0.9600 . ?
C9 H9B 0.9600 . ?
C9 H9C 0.9600 . ?
C10 C13 1.512(4) . ?
C10 C11 1.542(4) . ?
C10 H10 0.9800 . ?
C11 C12 1.521(5) . ?
C11 H11 0.9800 . ?
C12 H12A 0.9600 . ?
C12 H12B 0.9600 . ?
C12 H12C 0.9600 . ?
C13 C18 1.375(5) . ?
C13 C14 1.392(5) . ?
C14 C15 1.379(5) . ?
C14 H14 0.9300 . ?
C15 C16 1.360(7) . ?
C15 H15 0.9300 . ?
C16 C17 1.362(7) . ?
C16 H16 0.9300 . ?
C17 C18 1.382(5) . ?
C17 H17 0.9300 . ?
C18 H18 0.9300 . ?
 
loop_
 _geom_angle_atom_site_label_1
 _geom_angle_atom_site_label_2
 _geom_angle_atom_site_label_3
 _geom_angle
 _geom_angle_site_symmetry_1
 _geom_angle_site_symmetry_3
 _geom_angle_publ_flag
C3 O3 C8 117.8(3) . . ?
C5 O4 C9 117.8(3) . . ?
C10 O5 H5 109.5 . . ?
C11 N1 H1A 109.5 . . ?
C11 N1 H1B 109.5 . . ?
H1A N1 H1B 109.5 . . ?
C11 N1 H1C 109.5 . . ?
H1A N1 H1C 109.5 . . ?
H1B N1 H1C 109.5 . . ?
C2 C1 C6 121.1(2) . . ?
C2 C1 C7 119.4(3) . . ?
C6 C1 C7 119.5(3) . . ?
C3 C2 C1 119.4(3) . . ?
C3 C2 H2 120.3 . . ?
C1 C2 H2 120.3 . . ?
O3 C3 C4 116.0(3) . . ?
O3 C3 C2 124.1(3) . . ?
C4 C3 C2 119.9(3) . . ?
C5 C4 C3 121.0(3) . . ?
C5 C4 H4 119.5 . . ?
C3 C4 H4 119.5 . . ?
O4 C5 C4 115.8(3) . . ?
O4 C5 C6 124.4(3) . . ?
C4 C5 C6 119.8(3) . . ?
C1 C6 C5 118.8(3) . . ?
C1 C6 H6 120.6 . . ?
C5 C6 H6 120.6 . . ?
O2 C7 O1 124.6(3) . . ?
O2 C7 C1 117.5(3) . . ?
O1 C7 C1 117.9(3) . . ?
O3 C8 H8A 109.5 . . ?
O3 C8 H8B 109.5 . . ?
H8A C8 H8B 109.5 . . ?
O3 C8 H8C 109.5 . . ?
H8A C8 H8C 109.5 . . ?
H8B C8 H8C 109.5 . . ?
O4 C9 H9A 109.5 . . ?
O4 C9 H9B 109.5 . . ?
H9A C9 H9B 109.5 . . ?
O4 C9 H9C 109.5 . . ?
H9A C9 H9C 109.5 . . ?
H9B C9 H9C 109.5 . . ?
O5 C10 C13 113.6(3) . . ?
O5 C10 C11 108.7(3) . . ?
C13 C10 C11 111.2(2) . . ?
O5 C10 H10 107.7 . . ?
C13 C10 H10 107.7 . . ?
C11 C10 H10 107.7 . . ?
N1 C11 C12 109.3(2) . . ?
N1 C11 C10 109.1(2) . . ?
C12 C11 C10 114.1(3) . . ?
N1 C11 H11 108.1 . . ?
C12 C11 H11 108.1 . . ?
C10 C11 H11 108.1 . . ?
C11 C12 H12A 109.5 . . ?
C11 C12 H12B 109.5 . . ?
H12A C12 H12B 109.5 . . ?
C11 C12 H12C 109.5 . . ?
H12A C12 H12C 109.5 . . ?
H12B C12 H12C 109.5 . . ?
C18 C13 C14 118.3(3) . . ?
C18 C13 C10 119.5(3) . . ?
C14 C13 C10 122.2(3) . . ?
C15 C14 C13 119.9(4) . . ?
C15 C14 H14 120.0 . . ?
C13 C14 H14 120.0 . . ?
C16 C15 C14 120.7(4) . . ?
C16 C15 H15 119.7 . . ?
C14 C15 H15 119.7 . . ?
C15 C16 C17 120.3(3) . . ?
C15 C16 H16 119.9 . . ?
C17 C16 H16 119.9 . . ?
C16 C17 C18 119.7(4) . . ?
C16 C17 H17 120.2 . . ?
C18 C17 H17 120.2 . . ?
C13 C18 C17 121.1(4) . . ?
C13 C18 H18 119.4 . . ?
C17 C18 H18 119.4 . . ?
 
loop_
 _geom_torsion_atom_site_label_1
 _geom_torsion_atom_site_label_2
 _geom_torsion_atom_site_label_3
 _geom_torsion_atom_site_label_4
 _geom_torsion
 _geom_torsion_site_symmetry_1
 _geom_torsion_site_symmetry_2
 _geom_torsion_site_symmetry_3
 _geom_torsion_site_symmetry_4
 _geom_torsion_publ_flag
C6 C1 C2 C3 -0.8(4) . . . . ?
C7 C1 C2 C3 178.7(3) . . . . ?
C8 O3 C3 C4 -175.9(3) . . . . ?
C8 O3 C3 C2 4.8(5) . . . . ?
C1 C2 C3 O3 -179.8(3) . . . . ?
C1 C2 C3 C4 0.9(4) . . . . ?
O3 C3 C4 C5 -179.6(3) . . . . ?
C2 C3 C4 C5 -0.2(5) . . . . ?
C9 O4 C5 C4 -175.2(3) . . . . ?
C9 O4 C5 C6 5.5(5) . . . . ?
C3 C4 C5 O4 -180.0(3) . . . . ?
C3 C4 C5 C6 -0.6(5) . . . . ?
C2 C1 C6 C5 0.0(4) . . . . ?
C7 C1 C6 C5 -179.5(3) . . . . ?
O4 C5 C6 C1 180.0(3) . . . . ?
C4 C5 C6 C1 0.6(4) . . . . ?
C2 C1 C7 O2 -179.6(3) . . . . ?
C6 C1 C7 O2 -0.1(4) . . . . ?
C2 C1 C7 O1 -1.0(4) . . . . ?
C6 C1 C7 O1 178.5(3) . . . . ?
O5 C10 C11 N1 -68.4(3) . . . . ?
C13 C10 C11 N1 165.8(2) . . . . ?
O5 C10 C11 C12 54.2(3) . . . . ?
C13 C10 C11 C12 -71.6(3) . . . . ?
O5 C10 C13 C18 149.5(3) . . . . ?
C11 C10 C13 C18 -87.5(4) . . . . ?
O5 C10 C13 C14 -32.7(4) . . . . ?
C11 C10 C13 C14 90.3(4) . . . . ?
C18 C13 C14 C15 -0.5(5) . . . . ?
C10 C13 C14 C15 -178.4(4) . . . . ?
C13 C14 C15 C16 1.0(6) . . . . ?
C14 C15 C16 C17 -1.1(7) . . . . ?
C15 C16 C17 C18 0.6(6) . . . . ?
C14 C13 C18 C17 0.1(5) . . . . ?
C10 C13 C18 C17 178.0(3) . . . . ?
C16 C17 C18 C13 -0.1(6) . . . . ?
 
loop_
 _geom_hbond_atom_site_label_D 
 _geom_hbond_atom_site_label_H 
 _geom_hbond_atom_site_label_A 
 _geom_hbond_distance_DH 
 _geom_hbond_distance_HA 
 _geom_hbond_distance_DA 
 _geom_hbond_angle_DHA 
 _geom_hbond_site_symmetry_A 
O5 H5 O1  0.82 2.21 2.896(4) 140.7 1_545
N1 H1A O2  0.89 1.91 2.781(4) 167.5 2
N1 H1B O1  0.89 1.93 2.775(3) 158.4 2_545
N1 H1C O1  0.89 1.92 2.797(3) 168.7 .
C8 H8A O3  0.96 2.51 3.465(5) 175.8 2_656
C10 H10 O1  0.98 2.63 3.434(4) 138.9 .
C11 H11 O5  0.98 2.62 3.309(4) 127.9 1_565
 
_refine_diff_density_max    0.521
_refine_diff_density_min   -0.262
_refine_diff_density_rms    0.037

_shelx_res_file
;

    Salt_300K.res created by SHELXL-2014/7


TITL 150407_Salt_300K
CELL 0.71073 12.6748 5.3055 13.6447 90 106.4792 90
ZERR 2 0.0003 0.0001 0.0003 0 0.0008 0
LATT -1
SYMM -x, 1/2+y, -z
SFAC C H N O
UNIT 36 46 2 10
LIST 4 ! automatically inserted. Change 6 to 4 for CHECKCIF!!
L.S. 10
FMAP 2
PLAN 25
TEMP 27
SIZE 0.537 0.058 0.046
REM colourless, needle
BOND $H
CONF
ACTA
EQIV $1 x, y-1, z
HTAB O5 O1_$1
EQIV $2 -x, y+1/2, -z
HTAB N1 O2_$2
EQIV $3 -x, y-1/2, -z
HTAB N1 O1_$3
HTAB N1 O1
EQIV $4 -x+1, y+1/2, -z+1
HTAB C8 O3_$4
HTAB C10 O1
EQIV $5 x, y+1, z
HTAB C11 O5_$5
WGHT    0.076600    0.110200
FVAR       5.19475
O1    4    0.152959    0.237139    0.075453    11.00000    0.04410    0.08257 =
         0.05897    0.01713    0.00762    0.00759
O2    4    0.208838   -0.076413   -0.005173    11.00000    0.05478    0.09902 =
         0.06841   -0.00735    0.00056   -0.01581
O3    4    0.483897    0.400695    0.381006    11.00000    0.07014    0.08345 =
         0.05772   -0.01448    0.00243    0.00174
O4    4    0.599740   -0.260129    0.212245    11.00000    0.05027    0.09194 =
         0.08389   -0.00393    0.01740    0.01577
O5    4    0.042973   -0.418820    0.178918    11.00000    0.09321    0.05712 =
         0.06980   -0.01844    0.02190    0.00675
AFIX 147
H5    2    0.099164   -0.482203    0.171390    11.00000   -1.50000
AFIX   0
N1    3   -0.051292    0.056182    0.084700    11.00000    0.04550    0.06243 =
         0.04813   -0.00405    0.00727   -0.00066
AFIX 137
H1A   2   -0.098487    0.184075    0.068495    11.00000   -1.50000
H1B   2   -0.078704   -0.076412    0.045851    11.00000   -1.50000
H1C   2    0.012350    0.100789    0.074267    11.00000   -1.50000
AFIX   0
C1    1    0.334468    0.076690    0.144228    11.00000    0.03894    0.06117 =
         0.04235    0.01154    0.01021   -0.00397
C2    1    0.354964    0.247273    0.224557    11.00000    0.04677    0.05629 =
         0.04842    0.00846    0.01449    0.00135
AFIX  43
H2    2    0.301652    0.364176    0.228515    11.00000   -1.20000
AFIX   0
C3    1    0.455446    0.241865    0.298721    11.00000    0.05133    0.06101 =
         0.04495    0.00140    0.00871   -0.00635
C4    1    0.534778    0.069656    0.291533    11.00000    0.04106    0.07315 =
         0.05404    0.00389    0.00262   -0.00181
AFIX  43
H4    2    0.602207    0.067281    0.341506    11.00000   -1.20000
AFIX   0
C5    1    0.515410   -0.098699    0.211344    11.00000    0.04096    0.06846 =
         0.05452    0.00505    0.01432    0.00122
C6    1    0.413770   -0.097668    0.136360    11.00000    0.04524    0.05924 =
         0.04711    0.00076    0.01337   -0.00401
AFIX  43
H6    2    0.399463   -0.211316    0.082287    11.00000   -1.20000
AFIX   0
C7    1    0.224197    0.079126    0.064755    11.00000    0.04456    0.06787 =
         0.04355    0.00915    0.00861   -0.00936
C8    1    0.402294    0.569275    0.395073    11.00000    0.08637    0.07358 =
         0.07225   -0.01868    0.02759   -0.00842
AFIX 137
H8A   2    0.430472    0.658916    0.458223    11.00000   -1.50000
H8B   2    0.338114    0.475679    0.397064    11.00000   -1.50000
H8C   2    0.383166    0.687122    0.339435    11.00000   -1.50000
AFIX   0
C9    1    0.586884   -0.423052    0.127347    11.00000    0.07655    0.08636 =
         0.09902   -0.00900    0.04253    0.00987
AFIX 137
H9A   2    0.652170   -0.522849    0.136653    11.00000   -1.50000
H9B   2    0.574810   -0.324748    0.066084    11.00000   -1.50000
H9C   2    0.524962   -0.531919    0.121794    11.00000   -1.50000
AFIX   0
C10   1    0.068590   -0.184009    0.228976    11.00000    0.06600    0.04898 =
         0.04924    0.00041    0.02074   -0.00079
AFIX  13
H10   2    0.127906   -0.107336    0.206161    11.00000    0.06108
AFIX   0
C11   1   -0.032915   -0.010694    0.194443    11.00000    0.05073    0.05390 =
         0.04228   -0.01128    0.01304   -0.00444
AFIX  13
H11   2   -0.016994    0.144951    0.234621    11.00000   -1.20000
AFIX   0
C12   1   -0.137741   -0.124095    0.208824    11.00000    0.06318    0.11467 =
         0.06478   -0.01475    0.02825   -0.01430
AFIX 137
H12A  2   -0.127142   -0.160817    0.279859    11.00000   -1.50000
H12B  2   -0.155108   -0.276753    0.169789    11.00000   -1.50000
H12C  2   -0.197133   -0.006285    0.185899    11.00000   -1.50000
AFIX   0
C13   1    0.107956   -0.205036    0.344167    11.00000    0.06033    0.04647 =
         0.05172    0.00506    0.02087    0.00778
C14   1    0.069522   -0.391071    0.397254    11.00000    0.10338    0.04922 =
         0.06325    0.00542    0.03129   -0.00944
AFIX  43
H14   2    0.019311   -0.510337    0.361784    11.00000   -1.20000
AFIX   0
C15   1    0.105991   -0.398358    0.502548    11.00000    0.11189    0.07506 =
         0.05979    0.01774    0.03292    0.00422
AFIX  43
H15   2    0.081028   -0.524586    0.537709    11.00000   -1.20000
AFIX   0
C16   1    0.178111   -0.222747    0.555483    11.00000    0.08268    0.09928 =
         0.05264    0.00911    0.01445    0.02593
AFIX  43
H16   2    0.201150   -0.227986    0.626517    11.00000   -1.20000
AFIX   0
C17   1    0.216720   -0.039276    0.504881    11.00000    0.06678    0.09327 =
         0.07062   -0.00898   -0.00400    0.00045
AFIX  43
H17   2    0.266568    0.079650    0.541158    11.00000   -1.20000
AFIX   0
C18   1    0.181427   -0.030758    0.399327    11.00000    0.06357    0.06186 =
         0.07191    0.00593    0.01463   -0.00691
AFIX  43
H18   2    0.207826    0.094995    0.365031    11.00000   -1.20000
AFIX   0
HKLF 4

REM  150407_Salt_300K
REM R1 =  0.0496 for    3188 Fo > 4sig(Fo)  and  0.0642 for all    4089 data
REM    223 parameters refined using      1 restraints

END

WGHT      0.0766      0.1102

REM Highest difference peak  0.521,  deepest hole -0.262,  1-sigma level  0.037
Q1    1  -0.0411 -0.4347  0.1831  11.00000  0.05    0.52
Q2    1   0.1420  0.0857  0.0345  11.00000  0.05    0.25
Q3    1   0.2348 -0.2243 -0.0223  11.00000  0.05    0.23
Q4    1   0.0023 -0.2117  0.2051  11.00000  0.05    0.17
Q5    1  -0.1654  0.0493  0.2046  11.00000  0.05    0.16
Q6    1   0.0477 -0.2139  0.3209  11.00000  0.05    0.15
Q7    1   0.2839  0.1087  0.1079  11.00000  0.05    0.13
Q8    1   0.4737 -0.0672  0.1554  11.00000  0.05    0.12
Q9    1   0.1612 -0.2795  0.0412  11.00000  0.05    0.12
Q10   1   0.3389 -0.0739  0.1238  11.00000  0.05    0.12
Q11   1   0.0059  0.2093  0.2160  11.00000  0.05    0.11
Q12   1   0.1121 -0.0685  0.3713  11.00000  0.05    0.11
Q13   1  -0.0146 -0.6142  0.1929  11.00000  0.05    0.11
Q14   1   0.1640 -0.1245 -0.0034  11.00000  0.05    0.10
Q15   1   0.6863 -0.3966  0.1580  11.00000  0.05    0.10
Q16   1  -0.0173  0.0830  0.2157  11.00000  0.05    0.10
Q17   1   0.4587  0.7014  0.4629  11.00000  0.05    0.10
Q18   1  -0.1062 -0.1680 -0.0040  11.00000  0.05    0.09
Q19   1   0.2433  0.0108  0.5180  11.00000  0.05    0.09
Q20   1   0.5839  0.5714  0.3990  11.00000  0.05    0.09
Q21   1   0.2396 -0.3836  0.0583  11.00000  0.05    0.09
Q22   1   0.2200 -0.0755  0.0367  11.00000  0.05    0.09
Q23   1   0.0984 -0.6173  0.3637  11.00000  0.05    0.09
Q24   1   0.4189 -0.2310  0.0044  11.00000  0.05    0.09
Q25   1   0.2806 -0.4114 -0.0074  11.00000  0.05    0.09
;
_shelx_res_checksum   71394

_shelx_hkl_file
;
   0   0   1  5772.4   243.3 176 0.69444-0.67903-0.69742 0.69742 0.02716 0.02716
   0   0   1  5443.1   218.9 386 0.89962-0.88420-0.36616 0.36616 0.02716 0.02716
   0   0   1  5445.4   217.6 880-0.57869 0.59409-0.79080 0.79080 0.02715 0.02715
   0   0   1  5506.9   216.11098-0.86399 0.87940-0.41577 0.41577 0.02716 0.02716
   0   0   1  5768.5   246.11619 0.96487-0.94946 0.05410-0.05410 0.02716 0.02716
   0   0  -1  5573.0   228.8 182 0.68613-0.70154-0.68973 0.68973-0.02716-0.02716
   0   0  -1  5394.8   222.2 396 0.85720-0.87261-0.43090 0.43090-0.02716-0.02716
   0   0  -1  5416.4   214.6 873-0.57845 0.56305-0.80314 0.80314-0.02715-0.02715
   0   0  -1  5579.0   230.11090-0.89591 0.88050-0.37583 0.37583-0.02716-0.02716
   0   0  -1  5657.1   227.51625 0.94980-0.96520 0.04725-0.04725-0.02716-0.02716
   0   0   2 11196.9   470.7 172 0.69782-0.66700-0.70044 0.70044 0.05432 0.05432
   0   0   2 11430.5   452.0 381 0.91822-0.88739-0.33254 0.33254 0.05431 0.05431
   0   0   2 11768.0   496.9 883-0.57779 0.60858-0.78386 0.78386 0.05431 0.05431
   0   0   2 11190.0   451.11102-0.84631 0.87714-0.43525 0.43525 0.05431 0.05431
   0   0   2 11418.8   516.31616 0.97133-0.94052 0.05747-0.05747 0.05431 0.05431
   0   0  -2 10781.1   440.0 185 0.68077-0.71158-0.68555 0.68555-0.05432-0.05432
   0   0  -2 10832.1   477.7 401 0.83360-0.86443-0.46159 0.46159-0.05431-0.05431
   0   0  -2 11221.3   438.2 870-0.57790 0.54711-0.80807 0.80807-0.05431-0.05431
   0   0  -2 11257.3   460.31086-0.91047 0.87964-0.35463 0.35463-0.05431-0.05431
   0   0  -2 11165.4   437.71628 0.94120-0.97201 0.04343-0.04343-0.05431-0.05431
   0   0   3 37484.9  1528.9 169 0.70086-0.65463-0.70273 0.70273 0.08148 0.08148
   0   0   3 36268.7  1357.3 376 0.93504-0.88879-0.29820 0.29820 0.08147 0.08147
   0   0   3 34325.6  1276.4 886-0.57678 0.62297-0.77593 0.77593 0.08146 0.08146
   0   0   3 35051.0  1224.41106-0.82739 0.87363-0.45458 0.45458 0.08147 0.08147
   0   0   3 37024.0  1422.91612 0.97707-0.93085 0.06073-0.06073 0.08147 0.08147
   0   0  -3 37048.0  1296.2 188 0.67530-0.72152-0.68037 0.68037-0.08148-0.08148
   0   0  -3 35392.6  1270.3 406 0.80796-0.85421-0.49209 0.49209-0.08147-0.08147
   0   0  -3 36472.0  1304.3 866-0.57640 0.53021-0.81269 0.81269-0.08146-0.08146
   0   0  -3 36373.0  1388.91082-0.92388 0.87764-0.33307 0.33307-0.08147-0.08147
   0   0  -3 35034.7  1348.71631 0.93185-0.97807 0.04023-0.04023-0.08147-0.08147
   0   0   4  2385.2   143.8 166 0.70330-0.64166-0.70455 0.70455 0.10864 0.10864
   0   0   4  2584.3   157.8 370 0.95008-0.88842-0.26298 0.26298 0.10862 0.10862
   0   0   4  2537.1   136.5 890-0.57542 0.63700-0.76720 0.76720 0.10862 0.10862
   0   0   4  2354.9   154.01110-0.80762 0.86928-0.47289 0.47289 0.10863 0.10863
   0   0   4  2384.1   143.21438 0.93616-0.87451 0.31110-0.31110 0.10863 0.10863
   0   0   4  2503.6   166.41609 0.98209-0.92046 0.06402-0.06402 0.10863 0.10863
   0   0  -4  2353.8   142.5 191 0.66910-0.73073-0.67487 0.67487-0.10864-0.10864
   0   0  -4  2392.6   133.2 411 0.78042-0.84208-0.52194 0.52194-0.10862-0.10862
   0   0  -4  2372.1   159.0 863-0.57455 0.51297-0.81651 0.81651-0.10862-0.10862
   0   0  -4  2442.3   162.31634 0.92179-0.98342 0.03663-0.03663-0.10863-0.10863
   0   0   5 26311.3  1038.6 163 0.70543-0.62839-0.70559 0.70559 0.13580 0.13580
   0   0   5 24458.3   873.2 365 0.96327-0.88620-0.22696 0.22696 0.13578 0.13578
   0   0   5 25870.8   975.7 893-0.57289 0.64987-0.75836 0.75836 0.13577 0.13577
   0   0   5 23689.7   978.51114-0.78648 0.86355-0.49121 0.49121 0.13578 0.13578
   0   0   5 24997.4  1015.21434 0.94742-0.87035 0.28834-0.28834 0.13578 0.13578
   0   0   5 25067.6   990.61606 0.98636-0.90932 0.06746-0.06746 0.13578 0.13578
   0   0  -5 24946.5  1024.9 195 0.66254-0.73959-0.66862 0.66862-0.13580-0.13580
   0   0  -5 26236.8  1041.0 417 0.75116-0.82823-0.55074 0.55074-0.13578-0.13578
   0   0  -5 27121.8  1000.3 860-0.57253 0.49555-0.81942 0.81942-0.13577-0.13577
   0   0  -5 25745.4  1155.41638 0.91101-0.98804 0.03287-0.03287-0.13578-0.13578
   0   0   6   221.0    36.2 160 0.70665-0.61420-0.70648 0.70648 0.16296 0.16296
   0   0   6   157.8    28.0 896-0.57030 0.66267-0.74846 0.74846 0.16292 0.16292
   0   0   6   135.5    29.41118-0.76447 0.85695-0.50855 0.50855 0.16294 0.16294
   0   0   6   144.2    28.91430 0.95731-0.86483 0.26588-0.26588 0.16294 0.16294
   0   0   6   178.8    33.71603 0.98990-0.89747 0.07060-0.07060 0.16294 0.16294
   0   0  -6   157.1    29.2 198 0.65534-0.74780-0.66195 0.66195-0.16296-0.16296
   0   0  -6   159.2    33.0 422 0.72072-0.81321-0.57765 0.57765-0.16293-0.16293
   0   0  -6   172.3    26.3 720-0.97464 0.88216 0.18979-0.18979-0.16293-0.16293
   0   0  -6   185.5    23.3 856-0.56969 0.47732-0.82186 0.82186-0.16292-0.16292
   0   0  -6    92.2    36.91641 0.89947-0.99191 0.02938-0.02938-0.16294-0.16294
   0   0   7 21363.7   878.2 900-0.56732 0.67509-0.73773 0.73773 0.19008 0.19008
   0   0   7 21147.0   849.11123-0.74119 0.84909-0.52559 0.52559 0.19010 0.19010
   0   0   7 21403.7   875.71426 0.96621-0.85831 0.24240-0.24240 0.19010 0.19010
   0   0  -7 19659.2   872.4 201 0.64744-0.75530-0.65490 0.65490-0.19012-0.19012
   0   0  -7 21791.2   878.7 427 0.68756-0.79546-0.60487 0.60487-0.19009-0.19009
   0   0  -7 21102.9   744.3 715-0.98394 0.87604 0.15237-0.15237-0.19009-0.19009
   0   0  -7 20811.8  1222.81644 0.88720-0.99504 0.02552-0.02552-0.19010-0.19010
   0   0   8   -15.9    25.8 903-0.56361 0.68678-0.72649 0.72649 0.21723 0.21723
   0   0   8   -15.9    25.81127-0.71667 0.83998-0.54217 0.54217 0.21726 0.21726
   0   0   8     1.9    25.81422 0.97404-0.85074 0.21779-0.21779 0.21726 0.21726
   0   0  -8    20.8    25.8 204 0.63933-0.76260-0.64687 0.64687-0.21728-0.21728
   0   0  -8     9.5    25.8 433 0.65224-0.77555-0.63128 0.63128-0.21725-0.21725
   0   0  -8    14.8    25.8 709-0.99130 0.86799 0.11339-0.11339-0.21725-0.21725
   0   0  -8   -42.7    25.81647 0.87417-0.99742 0.02175-0.02175-0.21725-0.21725
   0   0   9   366.2    36.8 907-0.55908 0.69765-0.71479 0.71479 0.24439 0.24439
   0   0   9   261.9    43.61131-0.69118 0.82990-0.55783 0.55783 0.24441 0.24441
   0   0  -9   331.1    60.7 208 0.63065-0.76932-0.63827 0.63827-0.24444-0.24444
   0   0  -9   336.7    47.7 438 0.61505-0.75377-0.65636 0.65636-0.24440-0.24440
   0   0  -9   316.5    44.1 704-0.99643 0.85770 0.07436-0.07436-0.24440-0.24440
   0   0  -9   307.3    54.31650 0.86035-0.99901 0.01819-0.01819-0.24441-0.24441
   0   0  10  7582.6   376.2 910-0.55453 0.70849-0.70186 0.70186 0.27154 0.27154
   0   0  10  7344.6   391.51135-0.66405 0.81819-0.57348 0.57348 0.27157 0.27157
   0   0 -10  7328.1   387.1 211 0.62095-0.77504-0.62961 0.62961-0.27160-0.27160
   0   0 -10  7729.3   350.5 444 0.57580-0.72994-0.68020 0.68020-0.27156-0.27156
   0   0 -10  6803.3   258.0 698-0.99937 0.84522 0.03332-0.03332-0.27156-0.27156
   0   0 -10  7588.1   406.21654 0.84576-0.99982 0.01415-0.01415-0.27157-0.27157
   0   0  11   637.1    67.6 913-0.54923 0.71858-0.68835 0.68835 0.29870 0.29870
   0   0  11   557.2    67.21139-0.63594 0.80548-0.58808 0.58808 0.29873 0.29873
   0   0 -11   568.2    84.1 214 0.61121-0.78070-0.61968 0.61968-0.29876-0.29876
   0   0 -11   486.9    57.6 450 0.53364-0.70320-0.70343 0.70343-0.29871-0.29871
   0   0 -11   548.2    77.41657 0.83035-0.99982 0.01039-0.01039-0.29872-0.29872
   0   0  12   294.6    55.2 917-0.54349 0.72824-0.67392 0.67392 0.32585 0.32585
   0   0  12   245.0    45.21144-0.60643 0.79139-0.60211 0.60211 0.32588 0.32588
   0   0 -12   273.6    55.2 218 0.60014-0.78504-0.61001 0.61001-0.32592-0.32592
   0   0 -12   269.4    43.6 455 0.48912-0.67409-0.72519 0.72519-0.32587-0.32587
   0   0 -12   214.9    65.61660 0.81412-0.99900 0.00628-0.00628-0.32588-0.32588
   0   0  13  1732.4   160.5 921-0.53698 0.73713-0.65885 0.65885 0.35300 0.35300
   0   0  13  1594.3   118.11148-0.57505 0.77542-0.61602 0.61602 0.35304 0.35304
   0   0 -13  1608.0   164.1 221 0.58908-0.78939-0.59893 0.59893-0.35308-0.35308
   0   0 -13  1689.3   125.8 462 0.44207-0.64245-0.74537 0.74537-0.35302-0.35302
   0   0 -13  1901.1   183.41664 0.79704-0.99732 0.00252-0.00252-0.35304-0.35304
   0   0  14  1891.1   164.8 924-0.52967 0.74521-0.64315 0.64315 0.38016 0.38016
   0   0  14  2144.9   191.11153-0.54258 0.75837-0.62871 0.62871 0.38020 0.38020
   0   0 -14  2131.4   158.0 224 0.57741-0.79313-0.58713 0.58713-0.38024-0.38024
   0   0 -14  2106.2   154.3 468 0.39198-0.60778-0.76400 0.76400-0.38018-0.38018
   0   0 -14  2242.6   309.71667 0.77907-0.99476-0.00144 0.00144-0.38019-0.38019
   0   0  15   227.8    50.1 928-0.52211 0.75305-0.62615 0.62615 0.40731 0.40731
   0   0  15   259.0    55.51157-0.50846 0.73966-0.64071 0.64071 0.40735 0.40735
   0   0 -15   266.0    59.7 228 0.56445-0.79558-0.57545 0.57545-0.40740-0.40740
   0   0 -15    82.9    40.7 475 0.33731-0.56852-0.78165 0.78165-0.40734-0.40734
   0   0 -15   266.5    74.21670 0.76020-0.99129-0.00565 0.00565-0.40735-0.40735
   0   0  16    -3.4    29.91162-0.47274 0.71935-0.65178 0.65178 0.43451 0.43451
   0   0 -16   -13.0    29.9 231 0.55117-0.79771-0.56257 0.56257-0.43456-0.43456
   0   0 -16   -67.1    29.91674 0.74037-0.98687-0.00980 0.00980-0.43451-0.43451
   0   0  17    65.7    43.2 935-0.50471 0.76644-0.58962 0.58962 0.46162 0.46162
   0   0  17    16.4    38.71167-0.43510 0.69712-0.66205 0.66205 0.46167 0.46167
   0   0 -17    49.4    44.5 235 0.53711-0.79906-0.54902 0.54902-0.46172-0.46172
   0   0 -17    10.3    47.11677 0.71957-0.98147-0.01362 0.01362-0.46166-0.46166
   0   1   1 31370.4  1200.8  28 0.32442-0.30902-0.30719 0.44115 0.94992-0.89560
   0   1   1 29920.6  1356.3 715-0.98348 0.99889 0.15446-0.02054-0.18861 0.24292
   0   1   1 32354.1  1079.4 992-0.30878 0.32418-0.24399 0.37793 0.79405-0.73975
   0   1   1 29857.1  1088.31360 0.93739-0.92198-0.15178 0.28572 0.56660-0.51229
   0   1   1 31302.7  1074.71616 0.97069-0.95528 0.05713 0.07683 0.05146 0.00285
   0   1  -1 32417.8  1152.9 294 0.24023-0.25564-0.25822 0.39218-0.82916 0.77484
   0   1  -1 32315.0  1134.8 686-0.99736 0.98195-0.05516 0.18909-0.32831 0.27400
   0   1  -1 31215.6  1038.71415 0.98300-0.99842 0.18213-0.04819 0.25684-0.31116
   0   1  -1 32038.1  1039.11633 0.92556-0.94096 0.03798 0.09598-0.09869 0.04437
   0  -1  -1 30747.0  1142.6  52 0.44866-0.46407-0.43349 0.29953 0.87670-0.93102
   0  -1  -1 30954.0   963.1 698-0.99940 0.98399 0.03239-0.16632-0.27216 0.21785
   0  -1  -1 32377.3  1193.3 974-0.38201 0.36662-0.36432 0.23038 0.70618-0.76048
   0  -1  -1 31711.6  1107.91323 0.78092-0.79633-0.36496 0.23102 0.70770-0.76201
   0  -1  -1 32096.6  1023.81650 0.86315-0.87856 0.01892-0.15288-0.23903 0.18472
   0  -1   1 31746.2  1097.4 273 0.35461-0.33920-0.37094 0.23698-0.72244 0.77676
   0  -1   1 32096.4  1178.7 657-0.94822 0.96364-0.25873 0.12481-0.44574 0.50005
   0  -1   1 32068.7  1184.3 731-0.17129 0.18669-0.44037 0.30643-0.89373 0.94804
   0  -1   1 32188.9  1162.61069 0.06307-0.04767 0.29946-0.43339 0.93084-0.87654
   0  -1   1 30737.6  1213.41397 0.99314-0.97773 0.07208-0.20603 0.37007-0.31576
   0  -1   1 31731.9  1017.81569 0.98002-0.96462 0.10127-0.23523 0.44213-0.38782
   0   1   2 37209.6  1347.2  73 0.53839-0.50758-0.52527 0.65923 0.78461-0.67597
   0   1   2 37517.4  1332.3 965-0.41456 0.44536-0.42108 0.55501 0.65612-0.54750
   0   1   2 39156.2  1469.61614 0.97360-0.94279 0.05862 0.07534 0.06462 0.04401
   0   1  -2 38767.4  1362.3 263 0.40857-0.43939-0.42367 0.55763-0.65933 0.55069
   0   1  -2 37983.8  1496.5 752-0.26902 0.23823-0.56015 0.69409-0.82761 0.71900
   0   1  -2 38733.5  1406.71428 0.96193-0.99276 0.25403-0.12009 0.17634-0.28496
   0   1  -2 36913.7  1493.11632 0.92920-0.96001 0.03898 0.09498-0.08885-0.01978
   0  -1  -2 36176.5  1342.0  99 0.62939-0.66021-0.62007 0.48611 0.62768-0.73632
   0  -1  -2 39852.4  1379.2 365 0.96448-0.99531-0.22334 0.08941 0.13849-0.24711
   0  -1  -2 39281.9  1533.3 705-0.99554 0.96471 0.08253-0.21646-0.23863 0.13001
   0  -1  -2 38471.7  1439.6 945-0.47915 0.44836-0.53937 0.40543 0.52822-0.63683
   0  -1  -2 37821.3  1256.91227 0.06977-0.10060-0.68847 0.55453 0.71202-0.82065
   0  -1  -2 39246.1  1530.21642 0.89565-0.92646 0.02811-0.16207-0.17159 0.06296
   0  -1   2 38175.1  1491.2 241 0.51100-0.48018-0.52361 0.38965-0.50874 0.61738
   0  -1   2 38598.7  1468.4 779-0.37875 0.40954-0.68342 0.54949-0.70585 0.81447
   0  -1   2 40936.9  1617.61408 0.99032-0.95949 0.13650-0.27044 0.30519-0.19657
   0  -1   2 40253.8  1331.11595 0.99562-0.96481 0.07854-0.21251 0.23378-0.12515
   0   1   3 24241.6   991.7  97 0.62324-0.57702-0.61397 0.74793 0.64126-0.47830
   0   1   3 23996.0   943.8 950-0.46592 0.51211-0.51369 0.64763 0.55881-0.39588
   0   1   3 23350.3   832.11224 0.04766-0.00142-0.69135 0.82529 0.70483-0.54189
   0   1   3 24772.1  1035.01612 0.97799-0.93177 0.06129 0.07268 0.08615 0.07679
   0   1  -3 23410.5   916.1 247 0.48726-0.53349-0.50050 0.63446-0.54798 0.38502
   0   1  -3 25634.3   799.7 615-0.77434 0.72810-0.52070 0.65463-0.56452 0.40158
   0   1  -3 23576.7   907.6 779-0.38206 0.33588-0.68688 0.82082-0.70119 0.53826
   0   1  -3 22824.9   971.21437 0.93889-0.98513 0.30576-0.17181 0.11482-0.27776
   0   1  -3 23632.2   908.11634 0.92273-0.96895 0.03694 0.09702-0.10616-0.05678
   0  -1  -3 24323.5   926.8 127 0.68882-0.73505-0.68398 0.55002 0.42572-0.58868
   0  -1  -3 24988.9   982.5 373 0.94255-0.98880-0.28126 0.14733 0.09468-0.25761
   0  -1  -3 23869.7  1094.3 708-0.99256 0.94631 0.10533-0.23925-0.22309 0.06015
   0  -1  -3 24112.3   966.6 925-0.52759 0.48140-0.63818 0.50425 0.38812-0.55104
   0  -1  -3 24129.1   815.61153-0.54240 0.49616-0.62878 0.49483 0.38034-0.54329
   0  -1  -3 24482.7   973.81641 0.90036-0.94658 0.02964-0.16360-0.16091-0.00203
   0  -1   3 24927.4   988.4 221 0.58821-0.54198-0.59809 0.46413-0.35512 0.51808
   0  -1   3 23587.9   794.1 517-0.02644 0.07269-0.82822 0.69429-0.54427 0.70720
   0  -1   3 24336.7   930.7 811-0.48506 0.53124-0.78436 0.65043-0.50829 0.67122
   0  -1   3 24690.3   976.71413 0.98599-0.93975 0.16669-0.30063 0.27354-0.11060
   0  -1   3 23292.3   890.61599 0.99337-0.94715 0.07463-0.20860 0.19790-0.03496
   0   1   4 38787.4  1402.1 111 0.65836-0.59672-0.65002 0.78398 0.55070-0.33342
   0   1   4 36860.8  1284.6 940-0.49159 0.55317-0.56350 0.69744 0.49733-0.28010
   0   1   4 37684.8  1264.21190-0.24547 0.30712-0.69498 0.82893 0.57838-0.36113
   0   1   4 35516.9  1633.31609 0.98238-0.92075 0.06422 0.06974 0.11033 0.10692
   0   1  -4 36704.2  1457.4 238 0.52618-0.58782-0.53843 0.67239-0.48190 0.26462
   0   1  -4 36570.3  1226.0 565-0.43114 0.36949-0.74562 0.87955-0.60957 0.39232
   0   1  -4 36517.8  1370.7 795-0.43873 0.37714-0.74353 0.87746-0.60833 0.39110
   0   1  -4 36975.6  1465.81637 0.91372-0.97534 0.03371 0.10025-0.12914-0.08811
   0  -1  -4 35315.8  1363.2 145 0.70546-0.76710-0.70336 0.56940 0.28371-0.50099
   0  -1  -4 37637.2  1477.5 381 0.91851-0.98017-0.33199 0.19806 0.05476-0.27200
   0  -1  -4 37823.6  1374.7 709-0.99161 0.92995 0.11143-0.24535-0.21860 0.00135
   0  -1  -4 38266.5  1304.0 911-0.55279 0.49120-0.69770 0.56377 0.28027-0.49750
   0  -1  -4 37176.0  1324.91119-0.76369 0.70204-0.50909 0.37515 0.16395-0.38120
   0  -1  -4 36491.1  1393.11641 0.89739-0.95902 0.02875-0.16271-0.16766-0.04960
   0  -1   4 37534.1  1516.6 208 0.63088-0.56925-0.63850 0.50454-0.24373 0.46101
   0  -1   4 38558.6  1247.2 443 0.58238-0.52072-0.67640 0.54247-0.26708 0.48433
   0  -1   4 36615.6  1266.2 832-0.53510 0.59668-0.81792 0.68399-0.35439 0.57162
   0  -1   4 37722.7  1373.01085-0.91538 0.97703-0.34700 0.21306-0.06401 0.28127
   0  -1   4 37618.2  1372.81415 0.98366-0.92201 0.17896-0.31290 0.26025-0.04299
   0  -1   4 39257.9  1330.51599 0.99319-0.93157 0.07440-0.20836 0.19580 0.02145
   0   1   5 14953.3   602.9 118 0.67321-0.59617-0.66670 0.80066 0.49767-0.22607
   0   1   5 14462.2   661.5 935-0.50521 0.58219-0.59067 0.72461 0.46015-0.18861
   0   1   5 15259.9   631.01175-0.37438 0.45145-0.67610 0.81004 0.50228-0.23071
   0   1   5 15361.6   639.11606 0.98632-0.90929 0.06744 0.06652 0.13556 0.13601
   0   1  -5 15927.8   650.4 233 0.54635-0.62340-0.55793 0.69189-0.44403 0.17243
   0   1  -5 14980.0   536.4 531-0.14446 0.06739-0.81939 0.95332-0.57292 0.30136
   0   1  -5 14663.2   854.6 805-0.46821 0.39123-0.76991 0.90385-0.54856 0.27702
   0   1  -5 14813.5   769.61640 0.90344-0.98047 0.03044 0.10352-0.15381-0.11776
   0  -1  -5 15327.6   643.9 158 0.70763-0.78467-0.70624 0.57228 0.17950-0.45110
   0  -1  -5 15520.3   673.0 388 0.89264-0.96971-0.37775 0.24382 0.01749-0.28905
   0  -1  -5 14970.8   662.7 708-0.99226 0.91519 0.10731-0.24123-0.22173-0.04983
   0  -1  -5 15299.1   769.4 900-0.56680 0.48983-0.73604 0.60210 0.19424-0.46579
   0  -1  -5 14697.5   556.81100-0.85447 0.77740-0.42672 0.29278 0.04165-0.31322
   0  -1  -5 14848.1   837.41643 0.89094-0.96797 0.02672-0.16068-0.18201-0.08956
   0  -1   5 15733.4   785.7 197 0.65682-0.57978-0.66298 0.52902-0.15816 0.42976
   0  -1   5 16036.1   563.3 403 0.82351-0.74644-0.47409 0.34017-0.06501 0.33657
   0  -1   5 14562.1   693.1 847-0.55896 0.63594-0.82502 0.69108-0.23814 0.50968
   0  -1   5 16105.3   717.81091-0.89164 0.96871-0.38159 0.24765-0.01939 0.29096
   0  -1   5 16061.3   703.91415 0.98324-0.90618 0.18098-0.31492 0.25808 0.01349
   0  -1   5 15007.8   805.41598 0.99399-0.91696 0.07577-0.20973 0.20620 0.06537
   0   1   6  7543.6   467.2 122 0.68024-0.58779-0.67464 0.80860 0.46778-0.14187
   0   1   6  7882.8   340.3 932-0.51998 0.61235-0.59892 0.73286 0.43663-0.11078
   0   1   6  8469.5   376.11167-0.43357 0.52605-0.66244 0.79638 0.46274-0.13685
   0   1   6  7678.8   398.21603 0.98974-0.89730 0.07044 0.06352 0.16152 0.16436
   0   1  -6  7776.1   340.8 230 0.55662-0.64907-0.56763 0.70159-0.42380 0.09788
   0   1  -6  7991.4   326.1 512 0.01940-0.11188-0.82860 0.96252-0.53100 0.20513
   0   1  -6  7518.6   390.1 810-0.48358 0.39120-0.78299 0.91693-0.51229 0.18644
   0   1  -6  7679.8   497.91643 0.89215-0.98459 0.02707 0.10689-0.17934-0.14654
   0  -1  -6  7413.6   348.7 167 0.70254-0.79499-0.70389 0.56993 0.09883-0.42474
   0  -1  -6  7761.5   400.4 394 0.86502-0.95750-0.41986 0.28593-0.01790-0.30797
   0  -1  -6  7293.5   409.8 707-0.99392 0.90144 0.09562-0.22955-0.22976-0.09611
   0  -1  -6  7619.2   404.3 891-0.57393 0.48155-0.76276 0.62882 0.12307-0.44892
   0  -1  -6  7863.9   363.51088-0.90305 0.81057-0.36566 0.23172-0.04018-0.28571
   0  -1  -6  7478.9   629.01645 0.88235-0.97479 0.02410-0.15806-0.20038-0.12550
   0  -1   6  7596.1   290.5 189 0.67384-0.58138-0.67888 0.54492-0.08855 0.41446
   0  -1   6  8050.6   325.5 381 0.91753-0.82504-0.33387 0.19994 0.05324 0.27263
   0  -1   6  7383.3   293.6 858-0.57124 0.66361-0.82064 0.68670-0.14686 0.47271
   0  -1   6  8122.6   383.51097-0.86761 0.96009-0.41161 0.27767 0.02129 0.30459
   0  -1   6  7783.1   399.81414 0.98416-0.89168 0.17647-0.31041 0.26300 0.06288
   0   1   7   649.8    71.3 931-0.51524 0.62301-0.61201 0.74595 0.42930-0.04914
   0   1   7   722.5    66.01164-0.45841 0.56630-0.65605 0.78999 0.44481-0.06462
   0   1   7   777.7    50.81439 0.93347-0.82558 0.31605-0.18211 0.10235 0.27785
   0   1  -7   722.3    62.7 229 0.56075-0.66861-0.57180 0.70576-0.41517 0.03493
   0   1  -7   697.1    51.2 502 0.10109-0.20899-0.82509 0.95902-0.50434 0.12416
   0   1  -7   605.4    70.6 813-0.49147 0.38370-0.78952 0.92345-0.49183 0.11168
   0   1  -7   641.1    83.91646 0.87998-0.98782 0.02375 0.11021-0.20533-0.17486
   0  -1  -7   678.0    62.4 175 0.69542-0.80328-0.69765 0.56369 0.03207-0.41231
   0  -1  -7   636.2    67.1 401 0.83570-0.94360-0.45898 0.32505-0.05199-0.32819
   0  -1  -7   630.5    68.0 704-0.99596 0.88807 0.07877-0.21270-0.24143-0.13875
   0  -1  -7   719.7    84.91648 0.87231-0.98016 0.02074-0.15470-0.22100-0.15919
   0  -1   7   650.3    51.4 366 0.96137-0.85347-0.23261 0.09868 0.13174 0.24844
   0  -1   7   671.0    55.0 867-0.57651 0.68428-0.81154 0.67760-0.07225 0.45240
   0  -1   7   727.3    62.31103-0.84297 0.95086-0.43890 0.30496 0.05907 0.32113
   0   1   8  3040.5   182.9 931-0.51595 0.63912-0.61353 0.74747 0.42702 0.00745
   0   1   8  3070.3   170.61163-0.46581 0.58912-0.65391 0.78785 0.43947-0.00496
   0   1   8  2989.7   225.41431 0.95407-0.83076 0.27354-0.13960 0.15358 0.28093
   0   1  -8  3139.0   174.5 229 0.56116-0.68443-0.57220 0.70616-0.41432-0.02024
   0   1  -8  3046.1   160.3 498 0.13904-0.26235-0.82132 0.95525-0.49105 0.05656
   0   1  -8  2835.9   174.1 714-0.98435 0.86103 0.15054-0.01661-0.19148-0.24301
   0   1  -8  2838.7   191.51649 0.86688-0.99013 0.01991 0.11405-0.23177-0.20274
   0  -1  -8  3018.3   170.5 182 0.68646-0.80973-0.69005 0.55608-0.02521-0.40935
   0  -1  -8  3023.2   256.0 407 0.80448-0.92779-0.49603 0.36211-0.08499-0.34950
   0  -1  -8  2795.0   190.71650 0.86080-0.98405 0.01831-0.15227-0.24355-0.19096
   0  -1   8  2794.4   148.9 875-0.57892 0.70209-0.79906 0.66513-0.00846 0.44292
   0  -1   8  3096.0   231.41108-0.81773 0.94104-0.46369 0.32975 0.09496 0.33955
   0   1   9  1605.6   126.3 931-0.51493 0.65349-0.61137 0.74530 0.43027 0.05851
   0   1   9  1937.8   136.41164-0.46193 0.60065-0.65506 0.78901 0.44226 0.04657
   0   1   9  1829.6   137.81425 0.96867-0.82995 0.23517-0.10123 0.19833 0.29050
   0   1  -9  1993.2   140.4 229 0.55891-0.69758-0.57000 0.70396-0.41898-0.06989
   0   1  -9  1827.0   111.0 497 0.14862-0.28735-0.82024 0.95416-0.48749-0.00132
   0   1  -9  1788.4   113.3 704-0.99589 0.85717 0.07943 0.05450-0.24099-0.24782
   0   1  -9  1644.0   163.41652 0.85295-0.99161 0.01607 0.11790-0.25836-0.23046
   0  -1  -9  1972.0   146.2 188 0.67644-0.81511-0.68144 0.54747-0.07607-0.41281
   0  -1  -9  1875.1   148.7 413 0.77152-0.91025-0.53082 0.39689-0.11731-0.37150
   0  -1  -9  1711.1   153.51653 0.84836-0.98702 0.01485-0.14881-0.26684-0.22199
   0  -1   9  1708.0   108.6 882-0.57798 0.71655-0.78575 0.65181 0.04742 0.44135
   0  -1   9  2017.5   128.11113-0.79162 0.93034-0.48687 0.35293 0.12936 0.35947
   0   1  10  2317.7   177.1 932-0.52022 0.67418-0.59943 0.73337 0.43589 0.10719
   0   1  10  2335.4   153.21165-0.45103 0.60517-0.65789 0.79183 0.45032 0.09281
   0   1  10  1996.4   133.01418 0.97917-0.82504 0.19896-0.06502 0.23902 0.30412
   0   1 -10  2186.7   148.2 230 0.55472-0.70881-0.56578 0.69974-0.42765-0.11555
   0   1 -10  2379.7   119.1 498 0.14036-0.29450-0.82117 0.95510-0.49057-0.05255
   0   1 -10  2114.4   103.9 695-0.99990 0.84576 0.01383 0.12010-0.28466-0.25846
   0   1 -10  2121.6   166.61655 0.83822-0.99228 0.01240 0.12156-0.28503-0.25811
   0  -1 -10  2396.1   178.8 193 0.66606-0.82015-0.67146 0.53750-0.12252-0.42067
   0  -1 -10  2405.9   173.7 419 0.73643-0.89058-0.56419 0.43026-0.14895-0.39417
   0  -1 -10  2305.6   204.81656 0.83487-0.98893 0.01143-0.14539-0.29091-0.25223
   0  -1  10  2175.5   166.3 888-0.57575 0.72971-0.77095 0.63701 0.09792 0.44516
   0  -1  10  2554.1   188.21118-0.76467 0.91880-0.50841 0.37446 0.16271 0.38043
   0   1  11   369.1    64.2 933-0.50926 0.67861-0.59919 0.73313 0.44805 0.14934
   0   1  11   310.7    43.01167-0.43432 0.60387-0.66225 0.79619 0.46221 0.13524
   0   1 -11   315.9    56.0 232 0.54867-0.71817-0.56029 0.69425-0.43939-0.15813
   0   1 -11   381.4    44.3 500 0.11929-0.28885-0.82328 0.95721-0.49828-0.09914
   0   1 -11   398.8    34.0 687-0.99784 0.82829-0.04928 0.18321-0.32477-0.27265
   0   1 -11   530.4    70.81658 0.82260-0.99207 0.00834 0.12562-0.31187-0.28558
   0  -1 -11   423.3    55.6 198 0.65464-0.82414-0.66128 0.52732-0.16552-0.43200
   0  -1 -11   453.4    61.7 425 0.69951-0.86907-0.59554 0.46161-0.18022-0.41721
   0  -1 -11   447.0    68.41659 0.82042-0.98989 0.00790-0.14186-0.31551-0.28193
   0  -1  11   432.4    65.1 894-0.57230 0.74166-0.75513 0.62119 0.14441 0.45298
   0  -1  11   475.7    72.51123-0.73669 0.90624-0.52871 0.39476 0.19521 0.40224
   0   1  12   460.6    65.0 935-0.50495 0.68971-0.59014 0.72407 0.46090 0.19080
   0   1  12   372.3    59.01170-0.41321 0.59817-0.66741 0.80135 0.47680 0.17497
   0   1 -12   435.5    67.4 234 0.54151-0.72642-0.55325 0.68721-0.45338-0.19845
   0   1 -12   544.6    82.71662 0.80616-0.99104 0.00459 0.12937-0.33870-0.31306
   0  -1 -12   377.6    59.8 203 0.64282-0.82772-0.65017 0.51621-0.20606-0.44577
   0  -1 -12   406.8    74.3 431 0.66021-0.84518-0.62568 0.49175-0.21106-0.44068
   0  -1 -12   445.3    84.91662 0.80501-0.98988 0.00433-0.13829-0.34054-0.31122
   0  -1  12   388.9    58.0 899-0.56753 0.75228-0.73872 0.60478 0.18779 0.46391
   0  -1  12   366.1    72.01128-0.70762 0.89258-0.54788 0.41394 0.22705 0.42471
   0   1  13  1392.1   121.9 937-0.49980 0.69995-0.57948 0.71341 0.47564 0.23037
   0   1  13  1223.6   108.91173-0.38774 0.58811-0.67343 0.80738 0.49349 0.21259
   0   1 -13  1328.1   155.8 236 0.53316-0.73347-0.54509 0.67905-0.46919-0.23697
   0   1 -13  1246.1    99.2 509 0.04656-0.24695-0.82788 0.96181-0.52277-0.18328
   0   1 -13  1442.1   170.21665 0.78884-0.98912 0.00077 0.13320-0.36560-0.34048
   0  -1 -13  1497.2   118.8 208 0.63055-0.83086-0.63818 0.50422-0.24472-0.46144
   0  -1 -13  1145.4   120.5 438 0.61885-0.81923-0.65392 0.51999-0.24169-0.46436
   0  -1 -13  1148.2   161.51665 0.78865-0.98893 0.00073-0.13469-0.36588-0.34019
   0  -1  13  1370.8   122.6 905-0.56183 0.76198-0.72149 0.58756 0.22883 0.47717
   0  -1  13  1205.5   108.21133-0.67751 0.87788-0.56575 0.43181 0.25842 0.44766
   0   1  14   837.6    95.7 940-0.49364 0.70918-0.56759 0.70152 0.49194 0.26837
   0   1  14   862.6    76.61177-0.35987 0.57566-0.67888 0.81282 0.51158 0.24882
   0   1 -14   821.6   114.0 238 0.52367-0.73939-0.53597 0.66993-0.48645-0.27403
   0   1 -14  1136.4   150.21668 0.77052-0.98621-0.00380 0.13776-0.39266-0.36773
   0  -1 -14   812.3   110.0 212 0.61737-0.83309-0.62596 0.49200-0.28177-0.47870
   0  -1 -14   802.1   119.0 444 0.57501-0.79081-0.68066 0.54673-0.27209-0.48827
   0  -1 -14   966.7   139.51668 0.77142-0.98711-0.00361-0.13036-0.39136-0.36903
   0  -1  14   975.7   108.2 910-0.55517 0.77071-0.70357 0.56963 0.26801 0.49230
   0  -1  14   691.8   116.11138-0.64603 0.86182-0.58280 0.44886 0.28933 0.47106
   0   1  15   440.0    66.7 942-0.48678 0.71772-0.55427 0.68821 0.50945 0.30517
   0   1  15   450.2    70.31180-0.32827 0.55947-0.68459 0.81853 0.53091 0.28380
   0   1 -15   425.6    80.7 241 0.51324-0.74437-0.52581 0.65977-0.50486-0.30994
   0   1 -15   384.8    81.41672 0.75142-0.98251-0.00719 0.14115-0.41955-0.39516
   0  -1 -15   560.3    89.4 217 0.60353-0.83466-0.61311 0.47915-0.31761-0.49719
   0  -1 -15   419.7    67.3 450 0.52805-0.75927-0.70630 0.57237-0.30223-0.51244
   0  -1 -15   483.8   114.81672 0.75309-0.98419-0.00685-0.12711-0.41724-0.39746
   0  -1  15   373.7    68.8 914-0.54778 0.77872-0.68469 0.55075 0.30575 0.50887
   0  -1  15   390.9    75.81143-0.61299 0.84419-0.59919 0.46525 0.31985 0.49485
   0   1  16    63.0    42.9 945-0.47926 0.72559-0.53958 0.67351 0.52796 0.34097
   0   1  16   114.4    36.01185-0.29413 0.54074-0.68958 0.82352 0.55112 0.31791
   0   1 -16    99.2    56.8 243 0.50177-0.74831-0.51482 0.64878-0.52423-0.34488
   0   1 -16    16.8    56.51675 0.73125-0.97775-0.01136 0.14532-0.44658-0.42243
   0  -1 -16   102.3    37.4 221 0.58931-0.83585-0.59916 0.46520-0.35253-0.51658
   0  -1 -16   104.5    45.7 457 0.47827-0.72489-0.73008 0.59615-0.33229-0.53669
   0  -1 -16     4.7    54.81675 0.73385-0.98035-0.01085-0.12311-0.44316-0.42586
   0  -1  16   138.7    49.6 919-0.53965 0.78599-0.66484 0.53091 0.34231 0.52662
   0  -1  16   142.2    54.71148-0.57847 0.82508-0.61461 0.48067 0.35011 0.51892
   0   2   0 11131.6   483.0 359-0.15289 0.15289 0.13396 0.13396-0.98227 0.98227
   0   2   0 10649.7   462.6 712-0.98773 0.98773 0.13393 0.13393-0.20324 0.20324
   0   2   0 10135.8   475.21045-0.05761 0.05761 0.13394 0.13394 0.93240-0.93240
   0   2   0 10985.9   431.41407 0.99059-0.99059 0.13394 0.13394 0.30799-0.30799
   0  -2   0 11893.2   528.5 315 0.11531-0.11531-0.13396-0.13396-0.91112 0.91112
   0  -2   0 11348.0   600.8 675-0.98593 0.98593-0.13393-0.13393-0.37578 0.37578
   0  -2   0 10475.1   509.81008-0.23901 0.23901-0.13394-0.13394 0.85452-0.85452
   0  -2   0 10802.6   489.91363 0.94555-0.94555-0.13394-0.13394 0.55277-0.55277
   0   2   1   531.7    56.8 718-0.97870 0.99412 0.17484 0.09302-0.17460 0.22891
   0   2   1   486.8    51.91021-0.17808 0.19348-0.04147 0.30934 0.89232-0.83802
   0   2   1   468.6    44.41396 0.99287-0.97746 0.06260 0.20528 0.37900-0.32469
   0   2   1   453.6    33.81590 0.99648-0.98107 0.08354 0.18439 0.27589-0.22158
   0   2  -1   576.5    53.6 328 0.03377-0.04918-0.05263 0.32055-0.94747 0.89315
   0   2  -1   475.1    46.0 706-0.99435 0.97894 0.09237 0.17549-0.23211 0.17780
   0   2  -1   490.3    46.11073 0.08401-0.09941 0.32726-0.05939 0.92640-0.98071
   0   2  -1   529.1    54.51417 0.98132-0.99673 0.18985 0.07803 0.24861-0.30293
   0  -2  -1   458.1    43.9  32 0.34700-0.36240-0.33009 0.06217 0.94023-0.99455
   0  -2  -1   528.2    52.3 346-0.07774 0.06233 0.05850-0.32642-0.97643 0.92211
   0  -2  -1   509.7    48.1 684-0.99580 0.98039-0.07088-0.19698-0.33812 0.28381
   0  -2  -1   456.0    51.3 985-0.33936 0.32397-0.29368 0.02581 0.76077-0.81508
   0  -2  -1   469.8    45.71340 0.86361-0.87902-0.27170 0.00382 0.65230-0.70662
   0  -2  -1   444.9    31.11689 0.64373-0.65914-0.02782-0.24010-0.55073 0.49642
   0  -2   1   465.8    42.8 287 0.28319-0.26778-0.30026 0.03234-0.79310 0.84742
   0  -2   1   516.2    40.1 662-0.96043 0.97584-0.22628-0.04158-0.42832 0.48263
   0  -2   1   520.3    50.21033-0.11821 0.13360 0.04661-0.31448 0.91769-0.86338
   0  -2   1   531.7    54.51378 0.97726-0.96185-0.04284-0.22504 0.47646-0.42215
   0   2   2 12303.0   596.6  16 0.25572-0.22490-0.23778 0.50571 0.97110-0.86246
   0   2   2 12337.0   536.51001-0.26923 0.30002-0.18091 0.44879 0.83080-0.72218
   0   2   2 12019.7   545.11380 0.97937-0.94854-0.03418 0.30207 0.46892-0.36029
   0   2   2 12169.8   477.61599 0.99354-0.96273 0.07488 0.19305 0.20004-0.09142
   0   2  -2 11705.3   618.3 304 0.17980-0.21061-0.19800 0.46592-0.87299 0.76435
   0   2  -2 13078.3   560.1 700-0.99846 0.96764 0.05017 0.21769-0.26086 0.15223
   0   2  -2 11491.7   621.31425 0.96839-0.99922 0.23601 0.03188 0.19738-0.30601
   0   2  -2 12169.7   446.61669 0.77009-0.80090-0.00347 0.27139-0.39328 0.28466
   0  -2  -2 11589.6   520.4  65 0.50417-0.53499-0.49039 0.22247 0.82468-0.93332
   0  -2  -2 12616.0   659.6 363 0.96726-0.99809-0.21461-0.05324 0.14465-0.25327
   0  -2  -2 12586.7   475.8 689-0.99913 0.96830-0.02940-0.23845-0.31206 0.20344
   0  -2  -2 12068.2   503.9 965-0.41494 0.38415-0.42174 0.15387 0.65549-0.76411
   0  -2  -2 12605.5   583.21303 0.66599-0.69682-0.46072 0.19284 0.75155-0.86018
   0  -2  -2 11831.6   524.81667 0.77858-0.80940-0.00154-0.26638-0.38091 0.27229
   0  -2   2 11812.8   445.1 263 0.40835-0.37753-0.42345 0.15553-0.65961 0.76825
   0  -2   2 12202.8   506.1 642-0.90002 0.93085-0.35685 0.08899-0.49539 0.60401
   0  -2   2 12116.9   515.4 742-0.22392 0.25471-0.50567 0.23779-0.86246 0.97108
   0  -2   2 12521.6   527.71058 0.00713 0.02366 0.22383-0.49170 0.93664-0.82802
   0  -2   2 12435.0   591.11388 0.98867-0.95784 0.01585-0.28373 0.42370-0.31507
   0  -2   2 13098.7   454.81534 0.87988-0.84906 0.12360-0.39153 0.68958-0.58095
   0   2   3  4855.9   304.6  41 0.39063-0.34441-0.37438 0.64230 0.91724-0.75428
   0   2   3  5312.3   271.9 986-0.33303 0.37922-0.28360 0.55147 0.76795-0.60503
   0   2   3  5375.4   238.21357 0.92858-0.88234-0.16939 0.43728 0.58016-0.41722
   0   2   3  5080.4   246.61601 0.99191-0.94569 0.07298 0.19495 0.18175-0.01881
   0   2  -3  5295.3   240.8 287 0.28229-0.32851-0.29936 0.56729-0.79391 0.63095
   0   2  -3  5194.1   241.9 694-0.99996 0.95371 0.00807 0.25978-0.28837 0.12543
   0   2  -3  5230.4   318.81432 0.95322-0.99946 0.27551-0.00763 0.15128-0.31422
   0   2  -3  5263.6   240.81655 0.84091-0.88713 0.01306 0.25486-0.28027 0.11733
   0  -2  -3  5212.9   256.5  92 0.60610-0.65233-0.59558 0.32765 0.67746-0.84042
   0  -2  -3  5251.5   285.0 369 0.95364-0.99989-0.25380-0.01406 0.11559-0.27853
   0  -2  -3  5520.4   262.8 693-0.99991 0.95367-0.00339-0.26446-0.29606 0.13313
   0  -2  -3  5102.8   231.7 949-0.46857 0.42238-0.51947 0.25160 0.55241-0.71534
   0  -2  -3  5161.4   204.21251 0.27378-0.32002-0.64623 0.37835 0.76075-0.92369
   0  -2  -3  5211.5   252.61659 0.82080-0.86702 0.00799-0.27591-0.31488 0.15194
   0  -2   3  5273.1   308.6 245 0.49556-0.44934-0.50865 0.24073-0.53455 0.69751
   0  -2   3  5391.0   235.4 614-0.76646 0.81270-0.52861 0.26075-0.56737 0.73031
   0  -2   3  5382.6   252.8 769-0.34146 0.38765-0.64249 0.37461-0.75467 0.91760
   0  -2   3  5222.5   259.51394 0.99232-0.94608 0.05298-0.32087 0.38878-0.22584
   0  -2   3  5512.1   229.41565 0.97290-0.92668 0.10459-0.37251 0.47371-0.31077
   0   2   4 10563.3   526.5  59 0.48050-0.41887-0.46616 0.73408 0.84863-0.63135
   0   2   4 11250.5   511.4 975-0.37688 0.43846-0.35626 0.62414 0.71309-0.49586
   0   2   4 11180.6   434.31327 0.80385-0.74220-0.34164 0.60952 0.69503-0.47778
   0   2   4 10813.4   413.71600 0.99208-0.93046 0.07321 0.19471 0.18355 0.03371
   0   2  -4 10870.1   544.4 274 0.35068-0.41232-0.36722 0.63514-0.72663 0.50935
   0   2  -4 10604.4   454.2 689-0.99895 0.93729-0.03281 0.30067-0.31421 0.09696
   0   2  -4 10488.6   498.0 739-0.20776 0.14618-0.48595 0.75382-0.87300 0.65577
   0   2  -4 10559.8   506.81438 0.93642-0.99807 0.31062-0.04273 0.10922-0.32647
   0   2  -4 10873.5   460.81651 0.85579-0.91742 0.01685 0.25108-0.25306 0.03580
   0  -2  -4 11289.2   495.2 113 0.66282-0.72445-0.65571 0.38779 0.53472-0.75199
   0  -2  -4 11009.1   525.7 375 0.93783-0.99949-0.29214 0.02428 0.08645-0.30369
   0  -2  -4 10934.3   476.0 695-0.99994 0.93828 0.01056-0.27842-0.28677 0.06953
   0  -2  -4 10871.0   446.3 935-0.50623 0.44465-0.59277 0.32490 0.45718-0.67441
   0  -2  -4 10684.5   380.51192-0.23317 0.17152-0.69628 0.42840 0.58476-0.80201
   0  -2  -4 10407.2   507.31656 0.83633-0.89795 0.01178-0.27971-0.28836 0.07111
   0  -2   4 10676.8   484.8 230 0.55591-0.49427-0.56693 0.29901-0.42525 0.64253
   0  -2   4 10882.0   412.3 574-0.49651 0.55816-0.71692 0.44906-0.61018 0.82743
   0  -2   4 11037.2   542.2 792-0.42758 0.48916-0.73240 0.46453-0.62935 0.84659
   0  -2   4 10489.1   594.91398 0.99321-0.93156 0.07542-0.34331 0.36678-0.14953
   0  -2   4 11118.1   531.21575 0.98840-0.92677 0.09650-0.36442 0.39283-0.17558
   0   2   5 12388.7   655.9  73 0.53774-0.46069-0.52460 0.79253 0.78545-0.51385
   0   2   5 13857.5   610.2 967-0.40639 0.48337-0.40692 0.67479 0.66932-0.39778
   0   2   5 12619.8   532.21293 0.59971-0.52265-0.50464 0.77252 0.76569-0.49412
   0   2   5 12780.6   653.41599 0.99310-0.91607 0.07427 0.19365 0.19467 0.07689
   0   2  -5 13204.8   509.1 265 0.39633-0.47337-0.41199 0.67991-0.67436 0.40276
   0   2  -5 12694.7   512.7 683-0.99569 0.91862-0.07188 0.33974-0.33879 0.06723
   0   2  -5 11985.3   682.5 753-0.27279 0.19581-0.56430 0.83217-0.82457 0.55303
   0   2  -5 12678.2   566.71651 0.85686-0.93389 0.01712 0.25080-0.25106-0.02051
   0  -2  -5 13028.2   524.3 130 0.69175-0.76879-0.68696 0.41904 0.40972-0.68132
   0  -2  -5 13189.6   524.5 380 0.91990-0.99697-0.32936 0.06150 0.05699-0.32855
   0  -2  -5 12854.8   487.11144-0.60610 0.52904-0.60226 0.33438 0.32618-0.59775
   0  -2  -5 12893.9   526.51655 0.84063-0.91766 0.01299-0.28091-0.28076 0.00919
   0  -2   5 12374.3   577.8 218 0.59784-0.52080-0.60779 0.33987-0.33161 0.60321
   0  -2   5 12386.2   457.4 519-0.04230 0.11937-0.82771 0.55986-0.54855 0.82011
   0  -2   5 12323.8   597.3 811-0.48580 0.56278-0.78495 0.51708-0.50645 0.77799
   0  -2   5 12781.2   700.31084-0.91824 0.99531-0.34251 0.07463-0.06996 0.34153
   0  -2   5 12827.0   566.21579 0.99234-0.91531 0.09290-0.36083 0.35960-0.08804
   0   2   6  3970.4   211.8  82 0.57355-0.48109-0.56149 0.82942 0.73466-0.40874
   0   2   6  3996.1   204.3 962-0.42622 0.51859-0.44177 0.70964 0.63620-0.31035
   0   2   6  3928.0   189.91265 0.38629-0.29381-0.60914 0.87702 0.77377-0.44789
   0   2  -6  3925.4   196.8 259 0.42677-0.51922-0.44133 0.70925-0.63588 0.30996
   0   2  -6  3921.7   166.5 679-0.99136 0.89888-0.10373 0.37159-0.35829 0.03242
   0   2  -6  3713.9   251.9 763-0.31861 0.22624-0.61708 0.88495-0.78032 0.45447
   0   2  -6  4076.4   224.71652 0.85204-0.94448 0.01583 0.25209-0.26006-0.06582
   0  -2  -6  3861.2   257.6 143 0.70427-0.79672-0.70162 0.43370 0.30368-0.62960
   0  -2  -6  4250.6   188.4 386 0.89990-0.99239-0.36567 0.09782 0.02756-0.35342
   0  -2  -6  4129.1   170.51113-0.79531 0.70283-0.48375 0.21587 0.12461-0.45049
   0  -2  -6  4018.7   239.31655 0.83912-0.93155 0.01262-0.28054-0.28345-0.04243
   0  -2   6  3989.2   150.1 454 0.50281-0.41032-0.71873 0.45088-0.31776 0.64363
   0  -2   6  4062.8   202.7 826-0.52406 0.61643-0.81212 0.54425-0.39459 0.72044
   0  -2   6  4092.5   283.91089-0.89889 0.99137-0.37157 0.10369-0.03240 0.35828
   0  -2   6  3798.0   209.31581 0.99337-0.90093 0.09159-0.35951 0.34838-0.02250
   0   2   7  1762.1   113.8 958-0.43924 0.54702-0.46538 0.73326 0.61238-0.23222
   0   2   7  1821.2    98.11244 0.21707-0.10918-0.66111 0.92899 0.75028-0.37008
   0   2  -7  1687.5   124.6 255 0.44605-0.55391-0.46082 0.72874-0.60921 0.22897
   0   2  -7  1802.4    76.5 678-0.99046 0.88256-0.10935 0.37721-0.36149-0.01869
   0   2  -7  1788.3   129.01654 0.84394-0.95179 0.01370 0.25422-0.27484-0.10535
   0  -2  -7  1746.4   123.4 154 0.70737-0.81523-0.70672 0.43880 0.21346-0.59369
   0  -2  -7  1640.3   167.0 391 0.87785-0.98575-0.40105 0.13320-0.00189-0.37829
   0  -2  -7  1619.3    96.41092-0.88719 0.77929-0.38744 0.11956-0.01149-0.36871
   0  -2  -7  1848.6   117.41656 0.83401-0.94185 0.01122-0.27914-0.29241-0.08779
   0  -2   7  1773.0    71.7 387 0.89715-0.78925-0.37023 0.10238 0.02360 0.35658
   0  -2   7  1818.2   113.5 840-0.54885 0.65662-0.82309 0.55521-0.29552 0.67568
   0  -2   7  1801.0   119.91095-0.87834 0.98624-0.39879 0.13091 0.00349 0.37671
   0  -2   7  1667.2   139.31581 0.99331-0.88547 0.09167-0.35959 0.34910 0.03110
   0   2   8  3893.9   218.0 955-0.44789 0.57106-0.48052 0.74840 0.59608-0.16162
   0   2   8  3959.9   220.81231 0.10135 0.02195-0.68396 0.95184 0.72150-0.28699
   0   2   8  3771.1   179.81438 0.93564-0.81233 0.31209-0.04421 0.10742 0.32709
   0   2  -8  3967.0   210.7 253 0.45877-0.58204-0.47273 0.74065-0.59133 0.15677
   0   2  -8  3353.3   264.41656 0.83368-0.95693 0.01114 0.25678-0.29299-0.14152
   0  -2  -8  3725.6   299.4 163 0.70540-0.82867-0.70557 0.43765 0.13514-0.56970
   0  -2  -8  4018.8   242.7 397 0.85369-0.97701-0.43574 0.16789-0.03118-0.40331
   0  -2  -8  4051.1   245.51658 0.82636-0.94961 0.00923-0.27715-0.30554-0.12896
   0  -2   8  3774.1   242.8 851-0.56383 0.68700-0.82433 0.55646-0.20843 0.64290
   0  -2   8  4275.7   272.61100-0.85667 0.97998-0.42429 0.15641 0.03825 0.39626
   0   2   9  9645.2   490.0 954-0.45280 0.59136-0.48970 0.75757 0.58617-0.09740
   0   2   9  9758.9   400.61222 0.02682 0.11190-0.69357 0.96146 0.69790-0.20908
   0   2   9  8947.6   364.31427 0.96352-0.82480 0.24967 0.01821 0.18099 0.30783
   0   2  -9  9355.5   423.9 251 0.46559-0.60426-0.48000 0.74792-0.58091 0.09203
   0   2  -9  9431.6   470.41659 0.82172-0.96038 0.00821 0.25971-0.31334-0.17549
   0  -2  -9  9170.1   510.5 171 0.69921-0.83788-0.70161 0.43368 0.06665-0.55553
   0  -2  -9  9256.5   678.5 402 0.82759-0.96632-0.46911 0.20125-0.06073-0.42807
   0  -2  -9  9521.7   558.31660 0.81673-0.95539 0.00689-0.27481-0.32161-0.16721
   0  -2   9  9277.3   409.6 860-0.57297 0.71153-0.81892 0.55105-0.13102 0.61979
   0  -2   9  9757.7   495.71105-0.83382 0.97254-0.44847 0.18059 0.07205 0.41678
   0   2  10  1384.4   115.2 953-0.45527 0.60923-0.49401 0.76189 0.58127-0.03819
   0   2  10  1476.0    90.61217-0.01784 0.17198-0.69764 0.96552 0.68172-0.13858
   0   2  10  1380.5    95.91418 0.97937-0.82524 0.19815 0.06973 0.23990 0.30324
   0   2 -10  1665.9   133.5 251 0.46885-0.62294-0.48321 0.75114-0.57601 0.03281
   0   2 -10  1507.5   122.01661 0.80840-0.96246 0.00509 0.26283-0.33514-0.20800
   0  -2 -10  1493.1   115.3 178 0.69119-0.84527-0.69465 0.42673 0.00495-0.54815
   0  -2 -10  1478.0   136.0 408 0.79933-0.95347-0.50178 0.23392-0.09014-0.45298
   0  -2 -10  1396.7   135.21662 0.80545-0.95951 0.00443-0.27235-0.33984-0.20330
   0  -2  10  1405.1    99.0 869-0.57731 0.73127-0.80958 0.54170-0.06172 0.60480
   0  -2  10  1593.9    99.31110-0.81000 0.96413-0.47076 0.20288 0.10544 0.43769
   0   2  11    24.0    41.1 953-0.45562 0.62497-0.49466 0.76253 0.58056 0.01683
   0   2  11    52.5    17.81214-0.04242 0.21196-0.69920 0.96709 0.67229-0.07483
   0   2 -11    17.9    32.1 251 0.46912-0.63861-0.48347 0.75140-0.57561-0.02191
   0   2 -11    37.4    39.41664 0.79383-0.96330 0.00181 0.26611-0.35798-0.23946
   0  -2 -11    50.3    29.0 185 0.68137-0.85086-0.68611 0.41819-0.05118-0.54634
   0  -2 -11     1.2    38.9 413 0.76903-0.93859-0.53329 0.26544-0.11966-0.47777
   0  -2 -11    10.2    36.51664 0.79283-0.96230 0.00160-0.26952-0.35951-0.23793
   0  -2  11    13.3    18.7 876-0.57860 0.74796-0.79718 0.52931 0.00129 0.59610
   0  -2  11    31.5    38.31115-0.78492 0.95447-0.49224 0.22436 0.13807 0.45938
   0   2  12   592.1    74.5 953-0.45432 0.63907-0.49224 0.76012 0.58323 0.06847
   0   2  12   517.1    50.11213-0.05241 0.23737-0.69957 0.96746 0.66847-0.01670
   0   2 -12   536.6    78.3 251 0.46697-0.65188-0.48137 0.74929-0.57883-0.07300
   0   2 -12   498.3    82.71667 0.77810-0.96298-0.00165 0.26957-0.38163-0.27014
   0  -2 -12   489.5    55.0 191 0.67037-0.85528-0.67607 0.40815-0.10310-0.54874
   0  -2 -12   548.7    77.0 419 0.73636-0.92133-0.56426 0.29640-0.14901-0.50273
   0  -2 -12   622.2    94.21667 0.77897-0.96384-0.00146-0.26646-0.38035-0.27141
   0  -2  12   453.5    66.3 884-0.57760 0.76235-0.78249 0.51462 0.05927 0.59243
   0  -2  12   557.8    91.91119-0.75852 0.94348-0.51297 0.24508 0.17010 0.48167
   0   2  13   315.9    61.1 954-0.45153 0.65168-0.48735 0.75523 0.58873 0.11727
   0   2  13   249.0    37.11213-0.05048 0.25086-0.69948 0.96736 0.66923 0.03685
   0   2 -13   259.3    68.4 252 0.46303-0.66334-0.47713 0.74506-0.58493-0.12122
   0   2 -13   236.9    63.71670 0.76120-0.96148-0.00545 0.27337-0.40594-0.30014
   0  -2 -13   235.8    49.7 197 0.65853-0.85885-0.66459 0.39667-0.15175-0.55440
   0  -2 -13   245.4    70.5 425 0.70157-0.90195-0.59388 0.32602-0.17853-0.52752
   0  -2 -13   210.8    69.11670 0.76398-0.96426-0.00487-0.26305-0.40202-0.30406
   0  -2  13   279.6    51.3 890-0.57509 0.77524-0.76565 0.49778 0.11332 0.59269
   0  -2  13   186.4    59.01124-0.73083 0.93121-0.53277 0.26488 0.20173 0.50435
   0   2  14    64.5    47.9 955-0.44768 0.66322-0.48013 0.74800 0.59650 0.16381
   0   2 -14    31.3    49.4 253 0.45730-0.67302-0.47128 0.73921-0.59347-0.16701
   0   2 -14    81.6    53.41673 0.74326-0.95895-0.00919 0.27711-0.43063-0.32976
   0  -2 -14    64.5    45.9 202 0.64533-0.86106-0.65274 0.38482-0.19747-0.56301
   0  -2 -14   202.5    56.6 431 0.66422-0.88002-0.62277 0.35491-0.20797-0.55239
   0  -2 -14    64.8    45.81673 0.74781-0.96349-0.00828-0.25964-0.42448-0.33591
   0  -2  14    79.1    33.2 896-0.57021 0.78575-0.74814 0.48027 0.16376 0.59655
   0  -2  14    72.5    49.41129-0.70188 0.91766-0.55148 0.28360 0.23310 0.52730
   0   2  15   379.4    74.0 957-0.44267 0.67360-0.47100 0.73887 0.60623 0.20839
   0   2 -15   192.2    68.5 255 0.44963-0.68077-0.46435 0.73227-0.60414-0.21066
   0   2 -15   162.6    76.81676 0.72439-0.95548-0.01244 0.28036-0.45550-0.35921
   0  -2 -15   294.2    61.2 207 0.63159-0.86272-0.63949 0.37157-0.24117-0.57363
   0  -2 -15   225.3    60.3 437 0.62451-0.85572-0.65027 0.38241-0.23757-0.57710
   0  -2 -15   301.2    89.41675 0.73045-0.96155-0.01151-0.25641-0.44762-0.36708
   0  -2  15   337.0    58.1 902-0.56428 0.79522-0.72899 0.46112 0.21164 0.60298
   0  -2  15   376.8    90.01134-0.67167 0.90287-0.56904 0.30115 0.26429 0.55042
   0   2  16    77.7    46.3 959-0.43649 0.68283-0.46023 0.72810 0.61763 0.25130
   0   2 -16    24.0    54.3 256 0.44101-0.68755-0.45572 0.72364-0.61634-0.25278
   0   2 -16    43.5    50.11680 0.70416-0.95066-0.01670 0.28462-0.48096-0.38806
   0  -2 -16    76.4    45.2 212 0.61691-0.86345-0.62552 0.35760-0.28302-0.58609
   0  -2 -16   119.3    50.4 443 0.58215-0.82878-0.67653 0.40868-0.26724-0.60175
   0  -2 -16    67.4    56.81679 0.71206-0.95856-0.01512-0.25280-0.47115-0.39787
   0  -2  16    63.2    38.0 908-0.55712 0.80346-0.70860 0.44073 0.25731 0.61162
   0  -2  16   168.2    62.61139-0.63976 0.88638-0.58617 0.31829 0.29511 0.57391
   0   3   1  2611.6   161.31038-0.09559 0.11098 0.07963 0.32218 0.92443-0.87012
   0   3   1  2557.0   149.51413 0.98580-0.97038 0.16776 0.23406 0.27240-0.21809
   0   3   1  2417.3    97.01543 0.91317-0.89776 0.11909 0.28279 0.63281-0.57850
   0   3  -1  2563.0   212.0 349-0.09140 0.07599 0.07238 0.32950-0.97831 0.92399
   0   3  -1  2633.5   175.2 719-0.97687 0.96146 0.18170 0.22009-0.16914 0.11483
   0   3  -1  2398.9   143.01074 0.08554-0.10094 0.32972 0.07209 0.92588-0.98018
   0   3  -1  2453.9   223.91424 0.96973-0.98514 0.23185 0.16998 0.20172-0.25603
   0  -3  -1  2384.0   214.0  33 0.34823-0.36364-0.33161-0.07028 0.93956-0.99388
   0  -3  -1  2417.6   153.0 324 0.05885-0.07426-0.07788-0.32401-0.93765 0.88333
   0  -3  -1  2644.3   198.8 365 0.96450-0.97991-0.22329-0.17850 0.13853-0.19284
   0  -3  -1  2285.2   181.5 983-0.34678 0.33139-0.30620-0.09561 0.75188-0.80618
   0  -3  -1  2467.8   146.51336 0.84544-0.86085-0.29474-0.10709 0.66699-0.72130
   0  -3  -1  2541.0   100.41745 0.21343-0.22884-0.08668-0.31520-0.87260 0.81828
   0  -3   1  2366.9   164.8 285 0.29324-0.27783-0.31056-0.09132-0.78387 0.83819
   0  -3   1  2409.4   181.2 656-0.94556 0.96097-0.26528-0.13651-0.44914 0.50345
   0  -3   1  2504.7   140.61015-0.20784 0.22323-0.08625-0.31556 0.87546-0.82115
   0  -3   1  2403.5   194.01364 0.94703-0.93162-0.13021-0.27162 0.55024-0.49592
   0   3   2   743.0   101.01023-0.16863 0.19943-0.02691 0.42872 0.89708-0.78847
   0   3   2   913.9    75.11407 0.99082-0.96000 0.13172 0.27011 0.31027-0.20164
   0   3  -2   943.0    69.5 330 0.02255-0.05337-0.04158 0.44346-0.95145 0.84281
   0   3  -2   823.4    72.8 717-0.98049 0.94966 0.16715 0.23463-0.17911 0.07049
   0   3  -2   811.4    79.11429 0.95921-0.99004 0.26110 0.14072 0.16834-0.27697
   0  -3  -2   818.1    68.2  56 0.46430-0.49512-0.44911 0.04723 0.86371-0.97235
   0  -3  -2   762.1    53.1 345-0.06736 0.03654 0.04788-0.44976-0.97475 0.86611
   0  -3  -2   920.1    95.8 368 0.95585-0.98668-0.24809-0.15369 0.12027-0.22890
   0  -3  -2   768.8    60.01313 0.72733-0.75815-0.41340 0.01157 0.73169-0.84032
   0  -3  -2   824.3    46.71702 0.55418-0.58499-0.04264-0.35924-0.63996 0.53134
   0  -3   2   819.1    82.6 268 0.38582-0.35500-0.40137-0.00051-0.68712 0.79576
   0  -3   2   762.3    54.9 644-0.90501 0.93584-0.34832-0.05346-0.49101 0.59963
   0  -3   2   652.4    72.7 734-0.18318 0.21397-0.45546 0.05366-0.88739 0.99601
   0  -3   2   835.0    84.51031-0.12873 0.15953 0.03149-0.43330 0.91402-0.80540
   0  -3   2   850.8    67.01373 0.96693-0.93610-0.07851-0.32331 0.50708-0.39845
   0   3   3  1788.3   150.2   4 0.18266-0.13643-0.16397 0.56585 0.98140-0.81844
   0   3   3  1955.5   121.61010-0.22721 0.27340-0.11593 0.51774 0.86284-0.69992
   0   3   3  2043.1   118.11400 0.99318-0.94694 0.09158 0.31024 0.35109-0.18815
   0   3   3  2002.3   129.81580 0.99318-0.94696 0.09180 0.31008 0.35066-0.18772
   0   3  -3  1856.6   114.6 315 0.11655-0.16277-0.13520 0.53708-0.91046 0.74750
   0   3  -3  1943.9   136.2 715-0.98254 0.93630 0.15865 0.24314-0.18564 0.02271
   0   3  -3  2278.6   144.01434 0.94721-0.99345 0.28879 0.11303 0.13525-0.29819
   0   3  -3  1922.0    84.71714 0.46902-0.51524-0.05480 0.45668-0.71224 0.54930
   0  -3  -3  1930.4   125.7  77 0.55499-0.60122-0.54289 0.14101 0.76182-0.92478
   0  -3  -3  1939.6   186.9 372 0.94545-0.99169-0.27455-0.12723 0.10018-0.26311
   0  -3  -3  1875.8   110.61283 0.52345-0.56969-0.54791 0.14609 0.77425-0.93719
   0  -3  -3  2028.3   106.11685 0.67124-0.71746-0.02312-0.37876-0.52005 0.35711
   0  -3   3  1776.8   177.0 253 0.45942-0.41319-0.47337 0.07149-0.59037 0.75333
   0  -3   3  1915.5   126.7 627-0.83507 0.88131-0.45200 0.05021-0.53774 0.70067
   0  -3   3  1763.5   136.1 754-0.27506 0.32125-0.56736 0.16555-0.82231 0.98523
   0  -3   3  1919.0   117.71047-0.04961 0.09580 0.14463-0.54644 0.93363-0.77071
   0  -3   3  1961.0    83.71488 0.62877-0.58255 0.13600-0.53788 0.91251-0.74957
   0   3   4  6939.5   449.8  20 0.27975-0.21812-0.26207 0.66395 0.96503-0.74775
   0   3   4  7489.8   401.21000-0.27328 0.33487-0.18763 0.58944 0.82728-0.61005
   0   3   4  7732.0   303.31393 0.99184-0.93018 0.04576 0.35607 0.39559-0.17834
   0   3   4  6664.0   406.51585 0.99544-0.93382 0.08807 0.31381 0.31741-0.10016
   0   3  -4  7612.8   344.9 302 0.19012-0.25175-0.20854 0.61042-0.86602 0.64874
   0   3  -4  7676.1   308.4 716-0.98248 0.92082 0.15915 0.24263-0.18582-0.03143
   0   3  -4  7089.1   355.91439 0.93382-0.99548 0.31541 0.08642 0.10314-0.32039
   0   3  -4  7405.1   357.31686 0.66787-0.72950-0.02355 0.42544-0.52390 0.30665
   0  -3  -4  6912.9   360.3  96 0.62032-0.68195-0.61026 0.20838 0.64845-0.86573
   0  -3  -4  7523.8   480.9 376 0.93326-0.99492-0.30204-0.09974 0.07844-0.29569
   0  -3  -4  7349.8   278.71243 0.20568-0.26733-0.66394 0.26211 0.74776-0.96501
   0  -3  -4  7669.2   379.91677 0.72355-0.78518-0.01285-0.38903-0.45657 0.23931
   0  -3   4  7192.1   313.7 606-0.71643 0.77808-0.57467 0.17288-0.58265 0.79990
   0  -3   4  7233.0   336.0 772-0.35563 0.41721-0.65817 0.25636-0.73717 0.95441
   0  -3   4  7144.6   439.01061 0.02369 0.03790 0.24633-0.64814 0.93586-0.71863
   0  -3   4  7130.1   374.81530 0.86404-0.80242 0.12555-0.52743 0.71258-0.49532
   0   3   5    26.6    21.2  34 0.35637-0.27933-0.33968 0.74156 0.93575-0.66415
   0   3   5    21.4    31.6 992-0.30877 0.38575-0.24397 0.64578 0.79407-0.52253
   0   3   5    22.7    13.41384 0.98478-0.90771-0.00870 0.41052 0.44593-0.17436
   0   3   5    14.1    21.91586 0.99596-0.91893 0.08676 0.31512 0.30475-0.03319
   0   3  -5    11.7    24.1 293 0.24659-0.32363-0.26426 0.66614-0.82415 0.55255
   0   3  -5    -9.4    14.1 718-0.97879 0.90172 0.17449 0.22730-0.17484-0.09671
   0   3  -5   -14.9    17.91676 0.72829-0.80532-0.01168 0.41357-0.45044 0.17887
   0  -3  -5    40.7    24.3 113 0.66233-0.73937-0.65519 0.25331 0.53635-0.80794
   0  -3  -5   -30.4    42.7 380 0.91929-0.99636-0.33054-0.07125 0.05604-0.32760
   0  -3  -5    -5.6     7.11195-0.20435 0.12728-0.69816 0.29634 0.59996-0.87153
   0  -3  -5    -0.6    21.31672 0.74964-0.82667-0.00755-0.39433-0.42198 0.15041
   0  -3   5     6.7     8.7 577-0.52151 0.59859-0.70458 0.30280-0.60946 0.88102
   0  -3   5   -31.6    22.5 790-0.42083 0.49781-0.72588 0.32407-0.64105 0.91259
   0  -3   5    19.8    38.91084-0.91909 0.99616-0.34114-0.06068-0.07170 0.34327
   0  -3   5     4.0    10.91546 0.92619-0.84916 0.11708-0.51896 0.60641-0.33484
   0   3   6    13.3    29.9 986-0.33542 0.42779-0.28753 0.68934 0.76522-0.43938
   0   3   6    25.4    10.91373 0.96726-0.87478-0.07750 0.47932 0.50623-0.18035
   0   3  -6    50.7    31.2 285 0.28866-0.38111-0.30601 0.70789-0.78806 0.46215
   0   3  -6    23.5    20.61672 0.75136-0.84379-0.00720 0.40909-0.41963 0.09375
   0  -3  -6    48.0    23.1 127 0.68779-0.78024-0.68285 0.28097 0.43128-0.75720
   0  -3  -6    20.1    48.4 385 0.90348-0.99596-0.35962-0.04216 0.03278-0.35865
   0  -3  -6    23.0     8.41146-0.58835 0.49587-0.61023 0.20840 0.34176-0.66764
   0  -3  -6    63.1    29.41670 0.76235-0.85479-0.00521-0.39667-0.40432 0.07844
   0  -3   6     1.4    16.9 364 0.96683-0.87434-0.21623-0.18555 0.14402 0.18185
   0  -3   6    20.3     8.9 539-0.21359 0.30608-0.80858 0.40680-0.58632 0.91219
   0  -3   6    29.2    22.5 806-0.47095 0.56332-0.77253 0.37072-0.54195 0.86780
   0  -3   6     9.1    38.61088-0.90306 0.99554-0.36565-0.03617-0.04019 0.36607
   0  -3   6    28.3    17.71555 0.94998-0.85754 0.11211-0.51399 0.54900-0.22312
   0   3   7    93.1    38.3 981-0.35548 0.46325-0.32053 0.72234 0.74121-0.36105
   0   3   7   106.6    14.01358 0.93099-0.82310-0.16474 0.56657 0.57655-0.19636
   0   3  -7   103.7    32.9 280 0.32004-0.42790-0.33672 0.73860-0.75839 0.37815
   0   3  -7   108.7    24.51670 0.75925-0.86709-0.00585 0.40773-0.40868 0.02849
   0  -3  -7   131.2    33.4 139 0.70148-0.80934-0.69831 0.29643 0.33556-0.71580
   0  -3  -7    42.1    46.7 389 0.88582-0.99372-0.38874-0.01304 0.00843-0.38862
   0  -3  -7   122.5    14.51104-0.83632 0.72842-0.44578 0.04395 0.06870-0.44889
   0  -3  -7   154.7    39.71669 0.76674-0.87458-0.00417-0.39771-0.39809 0.01790
   0  -3   7    97.1    14.8 378 0.92468-0.81678-0.31984-0.08194 0.06438 0.31580
   0  -3   7   109.6    12.3 485 0.24928-0.14138-0.80385 0.40206-0.44713 0.82731
   0  -3   7   102.5    29.6 820-0.50872 0.61649-0.80176 0.39996-0.44500 0.82516
   0  -3   7   125.3    63.11093-0.88577 0.99366-0.38920-0.01262-0.00890 0.38910
   0  -3   7   125.3    29.91559 0.96056-0.85271 0.10904-0.51093 0.51777-0.13757
   0   3   8   811.1    88.0 977-0.37016 0.49333-0.34508 0.74689 0.72218-0.28771
   0   3   8   836.5    49.01341 0.86898-0.74567-0.26449 0.66631 0.64765-0.21314
   0   3   8   841.1    46.61434 0.94850-0.82520 0.28600 0.11583 0.13857 0.29594
   0   3  -8   815.4    77.0 276 0.34279-0.46606-0.35907 0.76096-0.73519 0.30063
   0   3  -8   875.4    70.31670 0.75938-0.88263-0.00582 0.40770-0.40849-0.02602
   0  -3  -8   866.6    83.3 149 0.70690-0.83017-0.70548 0.30360 0.24932-0.68388
   0  -3  -8  1025.1   118.0 394 0.86625-0.98957-0.41810 0.01632-0.01639-0.41811
   0  -3  -8   743.3    82.91669 0.76602-0.88927-0.00432-0.39756-0.39911-0.03540
   0  -3   8   855.7    98.4 832-0.53532 0.65849-0.81803 0.41622-0.35351 0.78797
   0  -3   8   938.9   120.51097-0.86720 0.99050-0.41209 0.01027 0.02196 0.41255
   0   3   9  1163.6   104.6 974-0.38100 0.51956-0.36258 0.76439 0.70761-0.21884
   0   3   9   968.0    54.51324 0.78769-0.64897-0.35829 0.76012 0.70409-0.21527
   0   3  -9  1009.2    76.0 273 0.35874-0.49742-0.37503 0.77691-0.71791 0.22904
   0   3  -9  1016.6    88.31671 0.75457-0.89323-0.00679 0.40867-0.41519-0.07363
   0  -3  -9   988.1   116.9 159 0.70671-0.84539-0.70685 0.30497 0.17145-0.66032
   0  -3  -9  1175.7   118.2 399 0.84459-0.98332-0.44821 0.04643-0.04111-0.44769
   0  -3  -9  1029.5   101.11670 0.76171-0.90037-0.00534-0.39654-0.40522-0.08360
   0  -3   9  1054.1    85.8 843-0.55412 0.69268-0.82434 0.42253-0.26813 0.75690
   0  -3   9  1123.3   123.11102-0.84738 0.98610-0.43412 0.03229 0.05271 0.43611
   0   3  10   349.2    60.2 973-0.38793 0.54189-0.37483 0.77664 0.69751-0.15443
   0   3  10   394.9    28.51309 0.70489-0.55076-0.43179 0.83361 0.73965-0.19651
   0   3 -10   321.2    59.41673 0.74624-0.90030-0.00859 0.41048-0.42661-0.11653
   0  -3 -10   380.7    59.8 167 0.70269-0.85678-0.70401 0.30213 0.10059-0.64379
   0  -3 -10   373.6    81.0 404 0.82129-0.97543-0.47662 0.07483-0.06758-0.47553
   0  -3 -10   323.1    48.41671 0.75455-0.90861-0.00679-0.39509-0.41523-0.12791
   0  -3  10   315.2    55.6 853-0.56633 0.72029-0.82364 0.42183-0.18920 0.73228
   0  -3  10   542.0    85.61106-0.82624 0.98038-0.45569 0.05386 0.08308 0.46006
   0   3  11   333.8    68.0 971-0.39218 0.56153-0.38250 0.78431 0.69110-0.09371
   0   3 -11   377.0    67.1 269 0.37639-0.54589-0.39256 0.79444-0.69794 0.10042
   0   3 -11   350.6    76.21675 0.73552-0.90499-0.01052 0.41240-0.44097-0.15648
   0  -3 -11   335.0    46.4 175 0.69588-0.86538-0.69805 0.29617 0.03559-0.63311
   0  -3 -11   363.6    77.5 409 0.79575-0.96531-0.50566 0.10388-0.09375-0.50368
   0  -3 -11   312.9    76.61673 0.74523-0.91470-0.00879-0.39309-0.42798-0.16947
   0  -3  11   261.1    47.9 862-0.57425 0.74361-0.81721 0.41540-0.11584 0.71323
   0  -3  11   217.8    70.91111-0.80390 0.97345-0.47617 0.07435 0.11360 0.48386
   0   3  12   -16.1    37.6 971-0.39434 0.57909-0.38624 0.78805 0.68786-0.03616
   0   3 -12     3.9    41.1 269 0.37983-0.56474-0.39597 0.79785-0.69394 0.04210
   0   3 -12    97.7    42.11677 0.72257-0.90745-0.01304 0.41492-0.45782-0.19394
   0  -3 -12    79.6    31.7 182 0.68662-0.87153-0.69019 0.28831-0.02428-0.62756
   0  -3 -12    47.2    51.4 414 0.76803-0.95301-0.53457 0.13279-0.12016-0.53158
   0  -3 -12     6.9    41.11675 0.73390-0.91878-0.01084-0.39105-0.44310-0.20866
   0  -3  12    46.7    30.9 870-0.57816 0.76291-0.80689 0.40508-0.04778 0.69947
   0  -3  12    38.9    49.91116-0.78022 0.96518-0.49612 0.09430 0.14388 0.50788
   0   3  13    55.5    50.4 971-0.39461 0.59476-0.38672 0.78853 0.68744 0.01857
   0   3 -13    19.0    42.1 269 0.38050-0.58081-0.39662 0.79851-0.69316-0.01300
   0   3 -13     9.2    45.21679 0.70779-0.90807-0.01592 0.41781-0.47647-0.22960
   0  -3 -13    -7.4    29.8 188 0.67559-0.87591-0.68065 0.27877-0.08007-0.62609
   0  -3 -13    36.0    29.8 419 0.73835-0.93873-0.56247 0.16069-0.14726-0.55879
   0  -3 -13   -32.2    29.81677 0.72101-0.92130-0.01334-0.38855-0.45982-0.24626
   0  -3  13     5.3    29.8 878-0.57883 0.77898-0.79361 0.39180 0.01568 0.69033
   0  -3  13     9.0    29.81120-0.75516 0.95553-0.51550 0.11367 0.17401 0.53207
   0   3  14    43.7    40.5 971-0.39327 0.60881-0.38438 0.78619 0.68947 0.07085
   0   3 -14     4.8    40.5 269 0.37880-0.59452-0.39495 0.79683-0.69514-0.06533
   0   3 -14   -42.6    40.51682 0.69120-0.90689-0.01944 0.42132-0.49667-0.26372
   0  -3 -14     7.3    34.9 194 0.66340-0.87912-0.66924 0.26736-0.13276-0.62772
   0  -3 -14    10.0    55.1 424 0.70630-0.92210-0.59009 0.18831-0.17452-0.58584
   0  -3 -14     4.0    40.61679 0.70666-0.92235-0.01614-0.38575-0.47787-0.28252
   0  -3  14     5.0    30.1 886-0.57707 0.79261-0.77777 0.37597 0.07529 0.68502
   0  -3  14    -1.5    49.61125-0.72875 0.94454-0.53411 0.13229 0.20412 0.55627
   0   3  15   193.3    58.1 972-0.39045 0.62139-0.37958 0.78139 0.69363 0.12099
   0   3 -15   134.0    60.6 269 0.37506-0.60619-0.39124 0.79313-0.69948-0.11531
   0  -3 -15   151.9    55.4 200 0.64992-0.88105-0.65659 0.25471-0.18266-0.63214
   0  -3 -15   172.9    68.5 430 0.67194-0.90316-0.61697 0.21518-0.20213-0.61254
   0  -3 -15   146.6    69.41682 0.69103-0.92213-0.01947-0.38242-0.49687-0.31783
   0  -3  15    70.6    35.4 892-0.57326 0.80419-0.75979 0.35799 0.13164 0.68298
   0  -3  15   204.3    80.31129-0.70088 0.93208-0.55209 0.15027 0.23415 0.58056
   0   4   0  3150.8   214.11064 0.03967-0.03967 0.26787 0.26787 0.93439-0.93439
   0   4   0  3108.9   180.61430 0.95649-0.95649 0.26788 0.26788 0.16061-0.16061
   0  -4   0  3105.3   208.5  21 0.28563-0.28563-0.26792-0.26792 0.96335-0.96335
   0  -4   0  3330.2   246.9 371 0.94817-0.94817-0.26786-0.26786 0.10515-0.10515
   0   4   1    21.8    28.21051-0.02774 0.04314 0.17576 0.35998 0.93581-0.88150
   0   4   1     8.2    15.61428 0.96247-0.94706 0.25259 0.28317 0.17798-0.12367
   0   4  -1    -4.6    30.31079 0.11186-0.12726 0.36374 0.17201 0.91853-0.97284
   0   4  -1   -12.7    25.71433 0.94909-0.96450 0.28487 0.25090 0.14038-0.19470
   0  -4  -1    23.8    27.5  39 0.38066-0.39607-0.36424-0.17160 0.92302-0.97734
   0  -4  -1   -37.9    45.1 373 0.94297-0.95838-0.28028-0.25543 0.09543-0.14974
   0  -4  -1    22.4    20.61327 0.80440-0.81981-0.34106-0.19470 0.69471-0.74902
   0  -4   1    27.2    30.8   5 0.18973-0.17432-0.17124-0.36460 0.98090-0.92658
   0  -4   1    47.1    31.0 370 0.95152-0.93611-0.25931-0.27640 0.11143-0.05712
   0   4   2   756.7    82.11039-0.08758 0.11837 0.09105 0.44469 0.92646-0.81785
   0   4   2   774.4    48.71425 0.96713-0.93631 0.23973 0.29604 0.19318-0.08455
   0   4   2   590.9    53.01525 0.83921-0.80840 0.12793 0.40791 0.74488-0.63625
   0   4  -2   699.5    67.8 350-0.09938 0.06856 0.08040 0.45545-0.97925 0.87061
   0   4  -2   734.1    76.01437 0.94035-0.97118 0.30288 0.23289 0.11829-0.22691
   0  -4  -2   768.7    66.4  57 0.46819-0.49901-0.45332-0.08252 0.86014-0.96878
   0  -4  -2   728.4    88.2 375 0.93617-0.96700-0.29581-0.23990 0.08357-0.19219
   0  -4  -2   677.5    56.31310 0.70839-0.73922-0.42867-0.10710 0.73871-0.84734
   0  -4  -2   682.1    38.41754 0.13362-0.16443-0.09485-0.44100-0.90806 0.79944
   0  -4   2   785.5    81.1 369 0.95290-0.92207-0.25573-0.27998 0.11412-0.00550
   0  -4   2   707.4    95.8 734-0.18564 0.21643-0.45852-0.07723-0.88605 0.99467
   0   4   3   239.6    48.91029-0.13948 0.18567 0.01593 0.51982 0.90994-0.74701
   0   4   3   233.9    29.81424 0.96999-0.92375 0.23103 0.30473 0.20263-0.03969
   0   4   3   231.2    26.71550 0.93616-0.88994 0.11508 0.42077 0.58411-0.42117
   0   4  -3   212.5    40.3 337-0.01874-0.02749-0.00049 0.53633-0.96407 0.80111
   0   4  -3   270.7    43.51440 0.93038-0.97662 0.32170 0.21407 0.09548-0.25842
   0  -4  -3   270.7    51.7  74 0.54282-0.58904-0.52961-0.00623 0.77902-0.94198
   0  -4  -3   148.5    61.3 378 0.92771-0.97395-0.31370-0.22201 0.06927-0.23221
   0  -4  -3   235.9    33.41288 0.56164-0.60788-0.52711-0.00865 0.77090-0.93384
   0  -4  -3   281.6    33.41721 0.41084-0.45706-0.06292-0.47292-0.75564 0.59270
   0  -4   3   278.8    45.2 370 0.95181-0.90557-0.25857-0.27714 0.11200 0.05093
   0  -4   3   283.9    46.8 750-0.25814 0.30433-0.54712 0.01137-0.83677 0.99970
   0   4   4  1118.8   106.71020-0.18326 0.24485-0.04881 0.58455 0.88962-0.67239
   0   4   4  1168.8    81.51423 0.97080-0.90914 0.22856 0.30720 0.20560 0.01166
   0   4   4  1041.3    80.51561 0.96465-0.90303 0.10748 0.42837 0.50436-0.28711
   0   4  -4  1200.9    87.2 325 0.05057-0.11221-0.06960 0.60544-0.94102 0.72374
   0  -4  -4  1230.9   113.0  90 0.60106-0.66270-0.59051 0.05467 0.68692-0.90420
   0  -4  -4  1329.4   145.0 381 0.91767-0.97933-0.33359-0.20213 0.05347-0.27071
   0  -4  -4  1102.4    73.61260 0.34421-0.40586-0.62424 0.08847 0.77017-0.98742
   0  -4  -4  1130.8    88.11705 0.53495-0.59658-0.04548-0.49036-0.65726 0.44001
   0  -4   4  1173.2    93.8 371 0.94733-0.88567-0.26991-0.26581 0.10357 0.11368
   0  -4   4  1100.4    62.5 611-0.75043 0.81209-0.54416 0.00844-0.57272 0.78996
   0  -4   4  1080.7   101.2 765-0.32576 0.38734-0.62515 0.08941-0.77252 0.98975
   0  -4   4  1112.1    96.81084-0.91914 0.98080-0.34105-0.19471-0.07181 0.28907
   0   4   5   675.2    65.31012-0.21893 0.29591-0.10344 0.63919 0.86837-0.59683
   0   4   5   584.3    39.91425 0.96788-0.89081 0.23753 0.29823 0.19566 0.07591
   0   4   5   431.0    61.81567 0.97603-0.89900 0.10335 0.43250 0.46052-0.18895
   0   4  -5   561.5    71.4 316 0.10813-0.18517-0.12694 0.66278-0.91483 0.64323
   0   4  -5   598.4    34.51731 0.32877-0.40580-0.07357 0.60942-0.80961 0.53804
   0  -4  -5   592.1    67.8 105 0.64439-0.72143-0.63586 0.10002 0.59012-0.86172
   0  -4  -5   727.5   100.2 384 0.90601-0.98308-0.35498-0.18073 0.03610-0.30765
   0  -4  -5   633.0    40.81223 0.03846-0.11553-0.69242 0.15666 0.70176-0.97333
   0  -4  -5   518.4    60.41696 0.60097-0.67800-0.03507-0.50078-0.59524 0.32367
   0  -4   5   576.2    42.9 375 0.93729-0.86022-0.29334-0.24237 0.08551 0.18605
   0  -4   5   505.7    50.6 592-0.63047 0.70754-0.64051 0.10480-0.59937 0.87093
   0  -4   5   665.2    71.1 780-0.38493 0.46191-0.68996 0.15421-0.69699 0.96853
   0  -4   5   621.2    65.71087-0.90659 0.98365-0.36038-0.17538-0.04671 0.31828
   0  -4   5   512.5    39.81482 0.58537-0.50834 0.13586-0.67171 0.93251-0.66095
   0   4   6   472.9    61.41006-0.24836 0.34074-0.14852 0.68426 0.84754-0.52169
   0   4   6   361.1    25.81431 0.95401-0.86153 0.27368 0.26209 0.15342 0.17247
   0   4  -6   329.2    57.2 308 0.15496-0.24741-0.17348 0.70932-0.88866 0.56275
   0   4  -6   307.3    32.21709 0.50085-0.59329-0.05049 0.58633-0.68650 0.36062
   0  -4  -6   319.2    41.8 118 0.67410-0.76655-0.66764 0.13180 0.49422-0.82014
   0  -4  -6   335.1    76.0 388 0.89270-0.98518-0.37766-0.15806 0.01757-0.34344
   0  -4  -6   282.0    23.91177-0.35627 0.26379-0.67955 0.14378 0.51385-0.83973
   0  -4  -6   271.5    51.61690 0.63868-0.73112-0.02877-0.50708-0.55619 0.23031
   0  -4   6   239.2    34.0 381 0.91679-0.82430-0.33527-0.20044 0.05210 0.27376
   0  -4   6   313.3    33.0 567-0.44965 0.54213-0.73804 0.20233-0.61003 0.93590
   0  -4   6   355.6    44.2 794-0.43575 0.52812-0.74051 0.20477-0.61417 0.94002
   0  -4   6   313.2    56.01091-0.89279 0.98527-0.38004-0.15573-0.02144 0.34733
   0  -4   6   297.5    30.11510 0.76458-0.67215 0.13270-0.66855 0.82169-0.49581
   0   4   7   147.2    44.11001-0.27191 0.37968-0.18516 0.72090 0.82852-0.44836
   0   4  -7   347.5    67.9 302 0.19224-0.30011-0.21067 0.74651-0.86456 0.48433
   0   4  -7   221.8    33.91700 0.57131-0.67915-0.03997 0.57581-0.62404 0.24384
   0  -4  -7   202.6    42.7 130 0.69297-0.80083-0.68830 0.15246 0.40230-0.78254
   0  -4  -7   201.9    56.0 391 0.87770-0.98560-0.40128-0.13443-0.00208-0.37810
   0  -4  -7   194.1    46.21687 0.66009-0.76793-0.02483-0.51101-0.53271 0.15251
   0  -4   7   175.4    28.4 392 0.87257-0.76467-0.40889-0.12682-0.00864 0.38882
   0  -4   7   227.2    41.7 808-0.47701 0.58479-0.77753 0.24179-0.52817 0.90833
   0  -4   7   179.0    55.41095-0.87772 0.98561-0.39956-0.13620 0.00454 0.37566
   0   4   8   870.8   103.1 996-0.29031 0.41348-0.21448 0.75022 0.81203-0.37756
   0   4  -8   830.5    89.6 297 0.22171-0.34498-0.23987 0.77572-0.84343 0.40887
   0   4  -8   933.0    68.31695 0.60661-0.72986-0.03399 0.56984-0.58958 0.15507
   0  -4  -8   916.2    96.3 141 0.70330-0.82657-0.70043 0.16458 0.31603-0.75059
   0  -4  -8  1085.2   147.9 395 0.86097-0.98428-0.42561-0.11010-0.02274-0.41176
   0  -4  -8   928.3   101.31685 0.67190-0.79515-0.02301-0.51284-0.51929 0.08478
   0  -4   8   967.8    97.5 820-0.50975 0.63291-0.80246 0.26671-0.44197 0.87644
   0  -4   8  1017.6   112.41099-0.86140 0.98471-0.41856-0.11721 0.03147 0.40304
   0   4   9   476.0    65.3 993-0.30477 0.44333-0.23733 0.77308 0.79814-0.30937
   0   4  -9   261.1    69.5 293 0.24470-0.38337-0.26237 0.79821-0.82567 0.33680
   0   4  -9   420.4    61.31692 0.62343-0.76209-0.03122 0.56706-0.57233 0.08350
   0  -4  -9   325.6    56.1 151 0.70727-0.84595-0.70600 0.17015 0.23572-0.72460
   0  -4  -9   380.1    94.9 399 0.84239-0.98112-0.45106-0.08465-0.04362-0.44519
   0  -4  -9   317.7    69.81684 0.67639-0.81505-0.02189-0.51396-0.51412 0.02529
   0  -4   9   297.3    55.0 831-0.53399 0.67255-0.81755 0.28180-0.35811 0.84689
   0  -4   9   365.5    89.91103-0.84377 0.98249-0.43807-0.09770 0.05789 0.43094
   0   4  10   135.2    49.6 991-0.31545 0.46941-0.25481 0.79056 0.78716-0.24408
   0   4 -10   129.5    49.6 290 0.26169-0.41578-0.27950 0.81535-0.81161 0.26842
   0   4 -10    76.3    32.31691 0.63030-0.78436-0.02964 0.56549-0.56514 0.02200
   0  -4 -10   155.7    48.6 160 0.70658-0.86066-0.70644 0.17060 0.16098-0.70418
   0  -4 -10   140.9    66.6 403 0.82213-0.97627-0.47575-0.05997-0.06650-0.47662
   0  -4 -10   172.7    53.11684 0.67625-0.83032-0.02191-0.51393-0.51428-0.02886
   0  -4  10   171.7    43.7 842-0.55218 0.70614-0.82417 0.28843-0.27724 0.82032
   0  -4  10   160.8    77.41107-0.82489 0.97902-0.45684-0.07893 0.08518 0.45796
   0   4  11    21.6    42.0 989-0.32304 0.49239-0.26763 0.80337 0.77894-0.18155
   0   4 -11    57.3    46.9 288 0.27414-0.44363-0.29200 0.82784-0.80089 0.20337
   0   4 -11    59.7    29.71691 0.62978-0.79925-0.02973 0.56557-0.56568-0.03176
   0  -4 -11    52.0    40.7 168 0.70170-0.87120-0.70367 0.16783 0.09202-0.68953
   0  -4 -11   -29.7    55.5 408 0.79992-0.96948-0.50113-0.03459-0.08954-0.50789
   0  -4 -11    40.2    50.81685 0.67259-0.84206-0.02288-0.51296-0.51850-0.07895
   0  -4  11    28.1    29.5 852-0.56503 0.73439-0.82402 0.28828-0.20006 0.79745
   0  -4  11    94.8    65.31111-0.80468 0.97423-0.47548-0.06028 0.11256 0.48489
   0   4  12   192.2    59.2 987-0.32874 0.51349-0.27599 0.81173 0.77294-0.12125
   0   4 -12   120.0    57.7 286 0.28301-0.46791-0.30045 0.83629-0.79315 0.14131
   0   4 -12    43.6    34.11692 0.62399-0.80887-0.03112 0.56697-0.57174-0.08002
   0  -4 -12    87.7    36.0 176 0.69444-0.87934-0.69741 0.16157 0.02715-0.67898
   0  -4 -12   141.3    60.0 412 0.77578-0.96075-0.52659-0.00912-0.11320-0.53854
   0  -4 -12   173.7    74.01686 0.66562-0.85050-0.02395-0.51190-0.52646-0.12530
   0  -4  12   112.0    36.2 861-0.57324 0.75799-0.81854 0.28280-0.12684 0.77854
   0  -4  12   113.8    58.81115-0.78317 0.96813-0.49367-0.04209 0.14028 0.51149
   0   4  13     4.8    47.2 987-0.33180 0.53194-0.28101 0.81676 0.76952-0.06351
   0   4 -13    21.1    40.8 286 0.28830-0.48862-0.30572 0.84156-0.78837 0.08221
   0   4 -13    41.5    30.71694 0.61489-0.81517-0.03267 0.56851-0.58116-0.12492
   0  -4 -13   -14.5    22.4 183 0.68504-0.88535-0.68853 0.15269-0.03391-0.67224
   0  -4 -13    12.6    46.0 417 0.74954-0.94993-0.55225 0.01654-0.13724-0.56881
   0  -4 -13    51.9    40.31687 0.65623-0.85651-0.02550-0.51034-0.53701-0.16906
   0  -4  13    19.3    21.3 869-0.57749 0.77764-0.80885 0.27310-0.05751 0.76352
   0  -4  13     0.2    55.41119-0.76025 0.96063-0.51168-0.02409 0.16805 0.53803
   0   5   1   552.0    73.21064 0.03479-0.01939 0.26122 0.40846 0.93494-0.88063
   0  -5  -1   607.1    92.2  48 0.42515-0.44056-0.40965-0.26015 0.89456-0.94888
   0  -5  -1   593.3    74.9 382 0.91375-0.92916-0.34086-0.32878 0.04733-0.10165
   0  -5  -1  1085.8   296.81082-0.92559 0.91018-0.33015-0.33956-0.08514 0.03082
   0  -5   1   490.3    67.9  20 0.27646-0.26106-0.25877-0.41103 0.96594-0.91162
   0  -5   1   412.4    62.3 381 0.91818-0.90276-0.33262-0.33702 0.05424 0.00007
   0  -5   1   510.3    65.4 726-0.14790 0.16330-0.41042-0.25926-0.90484 0.95914
   0  -5   1   603.6    79.41084-0.91812 0.93353-0.34271-0.32700-0.06971 0.12402
   0   5   2   864.5    99.51053-0.01599 0.04679 0.19175 0.47793 0.93652-0.82790
   0  -5  -2   846.8    93.7  62 0.49344-0.52426-0.47930-0.19050 0.83596-0.94460
   0  -5  -2   862.7    99.1 383 0.90875-0.93958-0.35014-0.31950 0.04016-0.14878
   0  -5  -2   876.9    92.01082-0.92581 0.89498-0.32978-0.33993-0.08560-0.02302
   0  -5   2   705.9    89.2   7 0.20340-0.17259-0.18481-0.48499 0.97970-0.87106
   0  -5   2   943.1   100.6 381 0.91684-0.88602-0.33516-0.33448 0.05219 0.05643
   0  -5   2   988.9    81.3 739-0.20723 0.23802-0.48530-0.18438-0.87334 0.98195
   0  -5   2   911.0    87.01086-0.91164 0.94246-0.35285-0.31686-0.05661 0.16524
   0   5   3   -29.4    34.01044-0.06168 0.10787 0.12797 0.54171 0.93176-0.76884
   0   5  -3   -28.8    34.0 356-0.13445 0.08822 0.11585 0.55395-0.98184 0.81888
   0  -5  -3    52.9    34.1  77 0.55292-0.59915-0.54078-0.12903 0.76471-0.92767
   0  -5  -3    13.9    43.9 385 0.90204-0.94828-0.36212-0.30752 0.03072-0.19366
   0  -5  -3    30.6    23.61083-0.92226 0.87602-0.33571-0.33400-0.07794-0.08500
   0  -5   3   -19.8    29.0 382 0.91222-0.86598-0.34368-0.32596 0.04504 0.11789
   0  -5   3    17.2    30.5 751-0.26628 0.31247-0.55662-0.11306-0.83014 0.99306
   0  -5   3    -7.3    45.01088-0.90369 0.94993-0.36474-0.30496-0.04138 0.20432
   0   5   4   866.9   111.01036-0.10169 0.16327 0.07075 0.59894 0.92276-0.70553
   0   5  -4   688.5    85.2 345-0.07308 0.01144 0.05363 0.61617-0.97570 0.75843
   0  -5  -4   846.9   107.2  91 0.60266-0.66430-0.59204-0.07776 0.68404-0.90131
   0  -5  -4   651.2   101.5 387 0.89360-0.95525-0.37613-0.29351 0.01871-0.23595
   0  -5  -4   829.3    90.21085-0.91283 0.85118-0.35098-0.31873-0.05892-0.15833
   0  -5  -4   809.5    52.81745 0.21180-0.27343-0.08685-0.58295-0.87338 0.65613
   0  -5   4   683.2    98.0 385 0.90363-0.84198-0.35936-0.31029 0.03300 0.18425
   0  -5   4   831.9    87.6 764-0.32263 0.38421-0.62175-0.04793-0.77586 0.99310
   0  -5   4   910.3    95.31091-0.89433 0.95599-0.37795-0.29176-0.02421 0.24146
   0   5   5   419.2    84.31029-0.13642 0.21340 0.02045 0.64923 0.91113-0.63959
   0   5  -5   517.1    62.3 337-0.01832-0.05872-0.00091 0.67071-0.96396 0.69236
   0  -5  -5   428.0    60.8 104 0.64116-0.71820-0.63263-0.03718 0.59843-0.87003
   0  -5  -5   553.0    92.0 390 0.88367-0.96075-0.39226-0.27739 0.00585-0.27741
   0  -5  -5   369.5    52.41727 0.35948-0.43651-0.06951-0.60030-0.79037 0.51880
   0  -5   5   443.1    64.5 389 0.88800-0.81093-0.38529-0.28435 0.01133 0.26023
   0  -5   5   494.6    56.7 777-0.37443 0.45141-0.67863 0.00895-0.71210 0.98364
   0  -5   5   504.2    81.91093-0.88359 0.96066-0.39200-0.27770-0.00515 0.27672
   0   5   6   753.2   104.61023-0.16602 0.25839-0.02300 0.69268 0.89835-0.57250
   0   5  -6   706.1    73.5 329 0.02875-0.12120-0.04771 0.71752-0.94928 0.62336
   0  -5  -6   681.6    76.9 116 0.66953-0.76199-0.66293-0.00687 0.51119-0.83711
   0  -5  -6   566.1    78.8 393 0.87208-0.96457-0.40961-0.26003-0.00924-0.31663
   0  -5  -6   607.0    81.11717 0.44444-0.53688-0.05847-0.61134-0.73112 0.40524
   0  -5   6   564.6    74.6 395 0.86151-0.76903-0.42486-0.24479-0.02208 0.34795
   0  -5   6   666.5    84.3 790-0.42091 0.51329-0.72596 0.05628-0.64090 0.96675
   0  -5   6   614.3    98.71096-0.87159 0.96407-0.40696-0.26275 0.01476 0.31113
   0   5   7    67.9    50.11018-0.19048 0.29825-0.06002 0.72970 0.88566-0.50550
   0   5  -7    -4.8    31.7 323 0.06829-0.17615-0.08719 0.75700-0.93365 0.55342
   0  -5  -7    54.2    27.3 128 0.68909-0.79695-0.68404 0.01424 0.42490-0.80514
   0  -5  -7    57.1    51.3 396 0.85893-0.96683-0.42850-0.24114-0.02508-0.35510
   0  -5  -7    34.2    25.01710 0.49676-0.60460-0.05121-0.61859-0.68988 0.30969
   0  -5   7    49.1    41.9 802-0.46067 0.56844-0.76338 0.09370-0.56483 0.94499
   0  -5   7    -4.5    39.11099-0.85824 0.96614-0.42211-0.24760 0.03640 0.34380
   0   5   8   139.6    74.71014-0.21095 0.33411-0.09094 0.76062 0.87353-0.43906
   0   5  -8    28.9    39.8 317 0.10099-0.22426-0.11998 0.78978-0.91841 0.48385
   0  -5  -8    48.1    31.2 138 0.70100-0.82427-0.69746 0.02766 0.34155-0.77610
   0  -5  -8    56.2    68.2 399 0.84416-0.96747-0.44878-0.22086-0.04161-0.39288
   0  -5  -8    64.1    34.11706 0.52936-0.65261-0.04628-0.62353-0.66218 0.22767
   0  -5   8   102.6    33.6 814-0.49395 0.61712-0.79109 0.12141-0.48603 0.92050
   0  -5   8   293.4   106.81103-0.84368 0.96698-0.43816-0.23154 0.05803 0.37649
   0   5   9    19.1    46.41010-0.22751 0.36608-0.11639 0.78607 0.86263-0.37386
   0   5  -9    22.0    39.2 313 0.12745-0.26613-0.14684 0.81664-0.90447 0.41559
   0  -5  -9     6.0    28.6 148 0.70651-0.84519-0.70476 0.03495 0.26229-0.75117
   0  -5  -9    77.7    66.0 402 0.82769-0.96642-0.46898-0.20067-0.06061-0.42819
   0  -5  -9    17.0    34.11703 0.54993-0.68859-0.04341-0.62640-0.64383 0.15501
   0  -5   9    20.2    29.4 825-0.52055 0.65911-0.80998 0.14030-0.40661 0.89538
   0  -5   9    18.9    50.11106-0.82778 0.96650-0.45420-0.21551 0.08091 0.40792
   0   5  10    67.6    45.51007-0.24101 0.39496-0.13678 0.80646 0.85310-0.31001
   0   5 -10   128.8    54.4 309 0.14974-0.30382-0.16810 0.83790-0.89183 0.34864
   0  -5 -10    51.0    33.0 157 0.70720-0.86129-0.70687 0.03707 0.18707-0.73026
   0  -5 -10    25.7    72.2 406 0.80953-0.96368-0.49031-0.17933-0.07984-0.46327
   0  -5 -10    53.3    36.71701 0.56152-0.71558-0.04167-0.62814-0.63319 0.09006
   0  -5  10   161.9    61.31110-0.81059 0.96473-0.47023-0.19948 0.10465 0.43849
   0   5  11    73.5    47.21005-0.25124 0.42059-0.15281 0.82249 0.84535-0.24796
   0   5 -11   121.4    52.5 306 0.16654-0.33604-0.18495 0.85476-0.88151 0.28399
   0  -5 -11    49.4    56.6 410 0.78958-0.95913-0.51244-0.15720-0.09962-0.49780
   0  -5 -11    33.1    33.51700 0.56651-0.73598-0.04071-0.62910-0.62855 0.03110
   0  -5  11    87.3    37.7 845-0.55731 0.72667-0.82469 0.15501-0.25043 0.84782
   0  -5  11   -11.7    49.21113-0.79208 0.96163-0.48648-0.18323 0.12876 0.46869
   0  -6   0  1308.8   118.5  46 0.41774-0.41774-0.40188-0.40188 0.89988-0.89988
   0  -6   0  1480.0   180.8 391 0.87736-0.87736-0.40178-0.40178-0.00251 0.00251
   0  -6   0  1422.6   158.4 725-0.14090 0.14090-0.40181-0.40181-0.90764 0.90764
   0  -6   0  1474.8   181.21095-0.87588 0.87588-0.40182-0.40182 0.00760-0.00760
   0   6   1   252.3    59.81075 0.09455-0.07915 0.34122 0.46239 0.92365-0.86934
   0  -6  -1   175.4    45.8  58 0.47576-0.49117-0.46137-0.34240 0.85306-0.90738
   0  -6  -1   150.4    57.1 392 0.87629-0.89171-0.40335-0.40022-0.00393-0.05038
   0  -6  -1   207.6    47.51096-0.87370 0.85829-0.40442-0.39923 0.01129-0.06560
   0  -6   1   262.2    52.0  34 0.35719-0.34178-0.34051-0.46326 0.93535-0.88103
   0  -6   1   337.6    77.5 392 0.87592-0.86050-0.40392-0.39965-0.00441 0.05872
   0  -6   1   421.1    85.7 735-0.18969 0.20508-0.46338-0.34024-0.88388 0.93819
   0  -6   1   276.6    58.01096-0.87485 0.89027-0.40303-0.40062 0.00938 0.04493
   0   6   2    36.9    35.31067 0.05066-0.01986 0.28307 0.52055 0.93283-0.82421
   0  -6  -2    -3.1    29.5  71 0.52974-0.56056-0.51671-0.28705 0.79524-0.90388
   0  -6  -2   103.7    48.0 392 0.87313-0.90396-0.40805-0.39551-0.00793-0.10070
   0  -6  -2    55.6    29.91097-0.86715 0.83633-0.41214-0.39151 0.02203-0.13066
   0  -6   2   -14.8    26.4  23 0.29711-0.26630-0.27949-0.52427 0.95980-0.85116
   0  -6   2    69.9    42.6 393 0.87149-0.84066-0.41047-0.39310-0.00997 0.11860
   0  -6   2   -38.7    41.0 746-0.23862 0.26941-0.52425-0.27937-0.85156 0.96018
   0  -6   2     0.9    34.61096-0.87144 0.90227-0.40714-0.39651 0.01500 0.09363
   0   6   3   -25.0    35.01059 0.01043 0.03576 0.22846 0.57516 0.93652-0.77359
   0  -6  -3     3.3    23.8  83 0.57760-0.62383-0.56599-0.23778 0.72793-0.89089
   0  -6  -3    54.6    50.4 394 0.86811-0.91435-0.41544-0.38813-0.01411-0.14883
   0  -6   3    40.2    32.9  13 0.23886-0.19264-0.22082-0.58294 0.97453-0.81157
   0  -6   3    19.0    30.4 395 0.86330-0.81706-0.42234-0.38123-0.01991 0.18285
   0  -6   3    87.5    45.5 756-0.28843 0.33462-0.58263-0.22099-0.81043 0.97336
   0  -6   3    83.0    54.41098-0.86597 0.91221-0.41348-0.39017 0.02399 0.13895
   0   6   4    83.6    52.61052-0.02559 0.08718 0.17813 0.62548 0.93606-0.71883
   0  -6  -4   102.5    36.2  95 0.61812-0.67976-0.60785-0.19591 0.65330-0.87058
   0  -6  -4   121.1    60.3 395 0.86132-0.92298-0.42512-0.37845-0.02231-0.19494
   0  -6   4    53.3    44.2   4 0.18467-0.12304-0.16598-0.63778 0.98128-0.76400
   0  -6   4    92.6    36.4 398 0.84982-0.78816-0.44084-0.36273-0.03584 0.25309
   0  -6   4    48.3    41.0 768-0.33560 0.39718-0.63683-0.16679-0.76080 0.97803
   0  -6   4    27.5    56.81099-0.85874 0.92039-0.42156-0.38209 0.03563 0.18162
   0   6   5     0.6    53.11045-0.05849 0.13547 0.13268 0.67094 0.93226-0.66072
   0   6  -5    57.1    33.7 356-0.13459 0.05755 0.11600 0.68777-0.98184 0.71025
   0  -6  -5    37.6    33.0 107 0.65029-0.72733-0.64181-0.16196 0.57423-0.84583
   0  -6  -5    -3.8    53.8 397 0.85290-0.92997-0.43682-0.36675-0.03212-0.23944
   0  -6   5    61.4    38.3 779-0.38057 0.45755-0.68533-0.11829-0.70330 0.97484
   0  -6   5    17.0    52.61101-0.85008 0.92715-0.43129-0.37236 0.04858 0.22299
   0   6   6   -23.7    48.81039-0.08683 0.17920 0.09214 0.71148 0.92664-0.60080
   0   6  -6    23.6    48.8 348-0.09028-0.00217 0.07132 0.73244-0.97816 0.65225
   0  -6  -6     5.6    21.8 119 0.67429-0.76674-0.66796-0.13580 0.49324-0.81916
   0  -6  -6    44.3    52.5 399 0.84290-0.93539-0.45040-0.35317-0.04304-0.28283
   0  -6   6    34.2    26.8 790-0.42198 0.51436-0.72700-0.07662-0.63907 0.96492
   0  -6   6    75.3    58.41104-0.83989 0.93237-0.44215-0.36150 0.06350 0.26239
   0   6   7    65.5    46.81034-0.11167 0.21944 0.05662 0.74700 0.91977-0.53961
   0   6  -7    35.7    42.8 342-0.05163-0.05623 0.03209 0.77167-0.97180 0.59156
   0  -6  -7    50.5    51.5 402 0.83111-0.93900-0.46480-0.33877-0.05689-0.32329
   0  -6   7   -69.9    51.51106-0.82822 0.93611-0.45377-0.34988 0.08029 0.29991
   0   6   8   -26.2    30.61030-0.13270 0.25586 0.02589 0.77772 0.91255-0.47809
   0   6  -8    51.6    30.6 336-0.01737-0.10590-0.00168 0.80544-0.96370 0.52915
   0  -6  -8    72.9    54.6 404 0.81781-0.94112-0.48071-0.32286-0.07128-0.36321
   0  -6   8    37.5    33.0 812-0.48986 0.61303-0.78785-0.01577-0.49682 0.93129
   0  -6   8    69.0    59.81109-0.81519 0.93850-0.46614-0.33751 0.09830 0.33621
   1   0 -17    -8.3    33.6 228 0.56256-0.76603-0.57361 0.57361-0.41136-0.49549
   1   0 -17    55.5    57.51669 0.76653-0.96996-0.00421 0.00421-0.39838-0.50836
  -1   0  17     8.4    33.1 929-0.52000 0.72325-0.62203 0.62203 0.41396 0.49270
  -1   0  17    45.4    31.91159-0.49806 0.70161-0.64409 0.64409 0.41539 0.49136
   1   0 -16    12.4    33.3 224 0.57702-0.76508-0.58675 0.58675-0.38111-0.47141
   1   0 -16   112.1    67.91665 0.78800-0.97603 0.00058-0.00058-0.36686-0.48557
  -1   0  16     5.0    32.0 925-0.52865 0.71651-0.64054 0.64054 0.38428 0.46807
  -1   0  16    68.9    32.71153-0.53832 0.72646-0.63028 0.63028 0.38366 0.46877
   1   0 -15   100.3    53.5 221 0.59015-0.76280-0.59997 0.59997-0.35055-0.44765
   1   0 -15    67.4    30.2 464 0.42473-0.59747-0.75232 0.75232-0.36235-0.43572
   1   0 -15   156.9    72.61661 0.80859-0.98121 0.00514-0.00514-0.33482-0.46329
  -1   0  15    66.5    40.6 921-0.53666 0.70912-0.65810 0.65810 0.35431 0.44374
  -1   0  15    81.4    42.71148-0.57690 0.74963-0.61526 0.61526 0.35146 0.44666
   1   0 -14   128.4    46.4 217 0.60277-0.76001-0.61237 0.61237-0.31955-0.42434
   1   0 -14   124.5    37.3 456 0.48473-0.64206-0.72713 0.72713-0.32855-0.41521
   1   0 -14   149.2    72.11657 0.82835-0.98556 0.00991-0.00991-0.30215-0.44165
  -1   0  14   109.8    39.9 917-0.54390 0.70097-0.67492 0.67492 0.32400 0.41974
  -1   0  14   123.1    37.01143-0.61436 0.77167-0.59856 0.59856 0.31861 0.42519
   1   0 -13   495.6    77.0 213 0.61518-0.75701-0.62367 0.62367-0.28797-0.40160
   1   0 -13   454.3    57.3 449 0.54098-0.68289-0.69962 0.69962-0.29404-0.39541
   1   0 -13   608.3    82.61653 0.84734-0.98914 0.01459-0.01459-0.26869-0.42079
  -1   0  13   513.2    76.3 913-0.55032 0.69199-0.69113 0.69113 0.29327 0.39616
  -1   0  13   493.4    66.61137-0.65066 0.79256-0.58032 0.58032 0.28499 0.40450
   1   0 -12   329.6    63.4 209 0.62677-0.75320-0.63465 0.63465-0.25573-0.37952
   1   0 -12   375.0    41.0 441 0.59505-0.72155-0.66877 0.66877-0.25850-0.37664
   1   0 -12   393.7    65.21649 0.86561-0.99201 0.01958-0.01958-0.23425-0.40092
  -1   0  12   331.5    49.2 909-0.55632 0.68259-0.70639 0.70639 0.26198 0.37314
  -1   0  12   385.3    41.21132-0.68498 0.81147-0.56176 0.56176 0.25046 0.38471
   1   0 -11    97.3    44.1 205 0.63778-0.74880-0.64510 0.64510-0.22262-0.35831
   1   0 -11   119.4    31.3 433 0.64629-0.75737-0.63544 0.63544-0.22172-0.35911
   1   0 -11    78.4    23.1 673-0.98398 0.87290-0.14304 0.14304-0.38129-0.19954
   1   0 -11   144.8    51.91645 0.88323-0.99422 0.02435-0.02435-0.19855-0.38231
  -1   0  11   123.9    38.9 905-0.56166 0.67253-0.72098 0.72098 0.23000 0.35081
  -1   0  11   147.3    34.41126-0.71949 0.83057-0.54001 0.54001 0.21458 0.36628
   1   0 -10   213.0    45.1 201 0.64794-0.74355-0.65537 0.65537-0.18841-0.33820
   1   0 -10   233.3    35.4 426 0.69586-0.79152-0.59847 0.59847-0.18319-0.34333
   1   0 -10   173.9    27.3 677-0.98960 0.89393-0.11429 0.11429-0.36466-0.16186
   1   0 -10   139.7    44.81641 0.90023-0.99582 0.02960-0.02960-0.16120-0.36534
  -1   0  10   204.4    36.5 901-0.56618 0.66166-0.73508 0.73508 0.19715 0.32936
  -1   0  10   181.7    29.31121-0.75248 0.84814-0.51749 0.51749 0.17712 0.34943
   1   0  -9   126.3    38.8 197 0.65831-0.73851-0.66438 0.66438-0.15261-0.31968
   1   0  -9   148.6    30.8 418 0.74431-0.82456-0.55686 0.55686-0.14226-0.32995
   1   0  -9    81.7    21.2 681-0.99337 0.91312-0.09026 0.09026-0.35014-0.12206
   1   0  -9   105.9    36.61636 0.91671-0.99689 0.03470-0.03470-0.12165-0.35058
  -1   0   9    63.1    25.6 896-0.57028 0.65037-0.74840 0.74840 0.16308 0.30912
  -1   0   9    62.1    27.21115-0.78549 0.86574-0.49178 0.49178 0.13736 0.33487
   1   0  -8  1389.4   126.2 192 0.66765-0.73245-0.67351 0.67351-0.11478-0.30319
   1   0  -8  1512.3   109.5 409 0.79141-0.85624-0.51032 0.51032-0.09807-0.31982
   1   0  -8  1512.6    86.2 683-0.99572 0.93089-0.07157 0.07157-0.33860-0.07930
   1   0  -8  1452.1   136.21631 0.93270-0.99748 0.04054-0.04054-0.07908-0.33885
  -1   0   8  1553.8   116.2 892-0.57360 0.63830-0.76127 0.76127 0.12739 0.29050
  -1   0   8  1608.2   116.31108-0.81806 0.88289-0.46338 0.46338 0.09451 0.32341
  -1   0   8  1503.5   110.81402 0.99281-0.92798 0.10418-0.10418 0.33820 0.07972
   1   0  -7 41900.1  1679.9 187 0.67690-0.72629-0.68183 0.68183-0.07393-0.28972
   1   0  -7 40643.3  1588.7 400 0.83849-0.88791-0.45537 0.45537-0.04902-0.31456
   1   0  -7 38286.8  1413.5 685-0.99693 0.94751-0.05987 0.05987-0.33133-0.03225
   1   0  -7 41171.2  1709.4 844-0.55492 0.50562-0.82452 0.82452-0.26336-0.10022
   1   0  -7 39089.2  1552.81626 0.94827-0.99764 0.04648-0.04648-0.03215-0.33145
  -1   0   7 40021.2  1464.4 887-0.57623 0.62553-0.77363 0.77363 0.08936 0.27422
  -1   0   7 39671.5  1698.81101-0.85105 0.90047-0.43025 0.43025 0.04712 0.31649
  -1   0   7 40307.5  1525.41404 0.99244-0.94302 0.11161-0.11161 0.33063 0.03297
   1   0  -6  4860.1   284.9 182 0.68588-0.71986-0.68951 0.68951-0.02856-0.28077
   1   0  -6  5291.7   273.3 390 0.88468-0.91869-0.39069 0.39069 0.00717-0.31644
   1   0  -6  5145.8   273.5 685-0.99705 0.96305-0.05853 0.05853-0.33051 0.02123
   1   0  -6  5020.5   246.7 845-0.55711 0.52321-0.82468 0.82468-0.25157-0.05770
   1   0  -6  4500.9   271.11619 0.96338-0.99734 0.05338-0.05338 0.02127-0.33057
  -1   0   6  5043.9   310.2 146 0.70577-0.67179-0.70375 0.70375 0.27825 0.03108
  -1   0   6  4978.3   243.1 882-0.57797 0.61187-0.78562 0.78562 0.04787 0.26140
  -1   0   6  4977.7   254.91093-0.88475 0.91876-0.39051 0.39051-0.00715 0.31644
  -1   0   6  4838.2   218.31404 0.99238-0.95837 0.11259-0.11259 0.32965-0.02036
  -1   0   6  4747.2   308.91583 0.99472-0.96076 0.08966-0.08966 0.33010-0.02080
   1   0  -5   180.1    33.9 176 0.69400-0.71256-0.69702 0.69702 0.02391-0.27893
   1   0  -5   215.9    37.0 377 0.93119-0.94978-0.30650 0.30650 0.07504-0.33000
   1   0  -5   244.8    31.7 683-0.99549 0.97690-0.07362 0.07362-0.33985 0.08489
   1   0  -5   254.5    26.7 846-0.55819 0.53968-0.82469 0.82469-0.24569-0.00927
   1   0  -5   200.5    33.61612 0.97778-0.99633 0.06115-0.06115 0.08506-0.34004
  -1   0   5   239.3    32.9 146 0.70581-0.68724-0.70381 0.70381 0.27747-0.02246
  -1   0   5   267.9    29.6 876-0.57860 0.59710-0.79727 0.79727 0.00089 0.25407
  -1   0   5   318.4    37.71083-0.91966 0.93826-0.33999 0.33999-0.07253 0.32750
  -1   0   5   232.7    36.31402 0.99286-0.97426 0.10312-0.10312 0.33926-0.08428
  -1   0   5   177.8    38.11582 0.99406-0.97550 0.09081-0.09081 0.33955-0.08457
   1   0  -4 31818.8  1299.5 168 0.70142-0.70458-0.70344 0.70344 0.08885-0.28954
   1   0  -4 28948.4  1113.1 677-0.98915 0.98597-0.11682 0.11682-0.36615 0.16550
   1   0  -4 30684.5  1254.8 845-0.55740 0.55429-0.82469 0.82469-0.24995 0.04930
   1   0  -4 29717.3  1217.81431 0.95539-0.95857 0.27042-0.27042 0.15723-0.35789
   1   0  -4 29939.2  1186.41602 0.99032-0.99347 0.07118-0.07118 0.16665-0.36732
  -1   0   4 31598.1  1238.0 145 0.70511-0.70195-0.70291 0.70291 0.28969-0.08900
  -1   0   4 30886.6  1088.0 869-0.57758 0.58068-0.80851 0.80851-0.05556 0.25622
  -1   0   4 30556.0  1203.21398 0.99320-0.99002 0.07498-0.07498 0.36721-0.16655
  -1   0   4 30590.7  1285.51578 0.99157-0.98842 0.09400-0.09400 0.36681-0.16614
   1   0  -3  3975.7   196.6 158 0.70761-0.69536-0.70623 0.70623 0.17854-0.32491
   1   0  -3  3994.2   197.2 663-0.96470 0.97694-0.21352 0.21352-0.42160 0.27526
   1   0  -3  4184.1   241.6 842-0.55285 0.56514-0.82429 0.82429-0.27380 0.12746
   1   0  -3  3965.4   207.61412 0.98680-0.97457 0.16195-0.16195 0.27874-0.42509
   1   0  -3  4085.9   238.01589 0.99644-0.98418 0.08435-0.08435 0.28223-0.42859
  -1   0   3  4319.8   225.7 140 0.70234-0.71459-0.69918 0.69918 0.32741-0.18104
  -1   0   3  4015.9   196.8 695-0.99988 0.98764 0.01563-0.01563-0.28349 0.42983
  -1   0   3  4069.8   209.4 860-0.57304 0.56075-0.81884 0.81884-0.13029 0.27664
  -1   0   3  3902.1   231.31387 0.98772-0.99996 0.00941-0.00941 0.42981-0.28347
  -1   0   3  4102.3   236.01571 0.98272-0.99498 0.10006-0.10006 0.42806-0.28171
   1   0  -2 27617.2  1028.8 140 0.70259-0.67493-0.69947 0.69947 0.32471-0.41676
   1   0  -2 28176.0  1027.2 634-0.86624 0.89389-0.40989 0.40989-0.51980 0.42777
   1   0  -2 29089.1   991.9 833-0.53796 0.56565-0.81921 0.81921-0.34309 0.25106
   1   0  -2 27184.1  1021.41379 0.97822-0.95058-0.03898 0.03898 0.47309-0.56513
   1   0  -2 27456.0  1057.31565 0.97364-0.94598 0.10430-0.10430 0.47068-0.56272
  -1   0   2 27769.5  1058.4 128 0.68917-0.71683-0.68414 0.68414 0.42443-0.33238
  -1   0   2 28023.6  1055.6 655-0.94200 0.91435-0.27366 0.27366-0.45367 0.54569
  -1   0   2 27653.6  1051.3 846-0.55797 0.53029-0.82468 0.82468-0.24692 0.33896
  -1   0   2 29177.3  1147.81362 0.94134-0.96898-0.14317 0.14317 0.56016-0.46812
  -1   0   2 28509.2  1129.61553 0.94504-0.97270 0.11318-0.11318 0.56221-0.47017
   1   0  -1 32403.0  1125.2  99 0.62708-0.58401-0.61766 0.61766 0.63301-0.67075
   1   0  -1 32364.6  1189.0 805-0.46892 0.51200-0.77052 0.77052-0.54697 0.50924
  -1   0   1 31943.4  1238.91506 0.74173-0.78480 0.13367-0.13367 0.84065-0.80292
   1   0   0  4285.0   197.7 329 0.02924 0.02924-0.04820 0.04820-0.94910 0.96569
   1   0   0  4713.9   212.3 511 0.02924 0.02924-0.82848 0.82848-0.52795 0.54455
   1   0   0  4436.7   176.81062 0.02924 0.02924 0.25406-0.25406 0.93537-0.91880
   1   0   0  4675.5   198.41222 0.02924 0.02924-0.69332 0.69332 0.69873-0.68214
   1   0   0  4715.9   217.21766 0.02924 0.02924-0.10439 0.10439-0.94498 0.96157
  -1   0   0  4553.9   191.6 338-0.02924-0.02924 0.01002-0.01002-0.96676 0.95017
  -1   0   0  4957.1   213.2 517-0.02924-0.02924-0.82814 0.82814-0.54504 0.52845
  -1   0   0  4649.3   182.51051-0.02924-0.02924 0.17367-0.17367 0.93570-0.95228
  -1   0   0  4760.3   197.71216-0.02924-0.02924-0.69822 0.69822 0.67758-0.69418
  -1   0   0  4323.2   270.21773-0.02924-0.02924-0.10936 0.10936-0.96106 0.94447
   1   0   1  8300.3   367.4 238 0.52295-0.44906-0.53527 0.53527-0.48774 0.55865
   1   0   1  8107.4   366.9 465 0.41260-0.33871-0.75680 0.75680-0.36902 0.43993
   1   0   1  8231.4   333.8 951-0.46024 0.53411-0.50345 0.50345 0.57077-0.49988
   1   0   1  8203.6   390.71173-0.38823 0.46211-0.67333 0.67333 0.49317-0.42226
   1   0   1  8185.6   414.31694 0.61220-0.53831-0.03311 0.03311-0.58391 0.65481
  -1   0  -1  8670.3   330.2 251 0.46732-0.54121-0.48171 0.48171-0.57831 0.50740
  -1   0  -1  7991.5   328.9 477 0.31722-0.39111-0.78741 0.78741-0.41678 0.34587
  -1   0  -1  7921.3   349.2 936-0.50304 0.42917-0.58618 0.58618 0.46643-0.53732
  -1   0  -1  7730.4   339.11162-0.47318 0.39930-0.65165 0.65165 0.43418-0.50509
  -1   0  -1  8039.4   327.01704 0.53805-0.61193-0.04499 0.04499-0.65452 0.58362
   1   0   2 42877.1  1555.8 208 0.62825-0.53896-0.63598 0.63598-0.25152 0.37675
   1   0   2 42270.6  1527.1 438 0.61500-0.52569-0.65639 0.65639-0.24444 0.36966
   1   0   2 42549.1  1559.9 923-0.53166 0.62092-0.64750 0.64750 0.37285-0.24766
   1   0   2 42815.6  1460.31153-0.54368 0.63298-0.62830 0.62830 0.37930-0.25407
   1   0   2 44378.8  1592.81663 0.80209-0.71280 0.00359-0.00359-0.34515 0.47036
  -1   0  -2 43873.8  1559.8 226 0.57375-0.66305-0.57612 0.57612-0.39548 0.27025
  -1   0  -2 42257.6  1486.7 458 0.46783-0.55713-0.73456 0.73456-0.33850 0.21329
  -1   0  -2 43420.6  1618.4 903-0.56367 0.47440-0.72666 0.72666 0.21683-0.34203
  -1   0  -2 41907.8  1587.01135-0.66456 0.57526-0.57321 0.57321 0.27107-0.39629
  -1   0  -2 42701.4  1621.71678 0.71272-0.80201-0.01506 0.01506-0.47032 0.34511
   1   0   3 41455.6  1482.7 194 0.66415-0.55944-0.66994 0.66994-0.12976 0.30931
   1   0   3 40079.2  1482.5 420 0.73098-0.62626-0.56897 0.56897-0.15379 0.33332
   1   0   3 39398.6  1493.8 914-0.54790 0.65257-0.68498 0.68498 0.30518-0.12568
   1   0   3 38733.0  1427.21144-0.60620 0.71091-0.60222 0.60222 0.32609-0.14656
   1   0   3 40043.8  1545.81646 0.87918-0.77448 0.02353-0.02353-0.20698 0.38651
  -1   0  -3 38899.3  1471.6 217 0.60092-0.70562-0.61058 0.61058-0.32419 0.14465
  -1   0  -3 41643.1  1475.4 450 0.53226-0.63698-0.70415 0.70415-0.29959 0.12006
  -1   0  -3 40866.8  1482.1 888-0.57574 0.47108-0.77089 0.77089 0.09811-0.27761
  -1   0  -3 39673.1  1531.61119-0.76270 0.65798-0.50984 0.50984 0.16514-0.34467
  -1   0  -3 38890.0  1434.41668 0.77471-0.87941-0.00291 0.00291-0.38659 0.20706
   1   0   4   103.2    21.0 185 0.68153-0.56142-0.68626 0.68626-0.05033 0.28419
   1   0   4    62.0    21.6 407 0.80567-0.68553-0.49471 0.49471-0.08378 0.31762
   1   0   4   103.7    22.4 911-0.55250 0.67256-0.69695 0.69695 0.28179-0.04798
   1   0   4    68.6    22.51140-0.63203 0.75215-0.58931 0.58931 0.30319-0.06934
   1   0   4   112.5    30.01635 0.91955-0.79945 0.03586-0.03586-0.11443 0.34827
  -1   0  -4    91.7    23.9 214 0.61161-0.73172-0.62007 0.62007-0.29770 0.06383
  -1   0  -4    51.9    23.5 446 0.55784-0.67797-0.69047 0.69047-0.28325 0.04940
  -1   0  -4    62.4    16.8 879-0.57876 0.45870-0.79189 0.79189 0.02273-0.25654
  -1   0  -4   113.4    25.71107-0.82264 0.70252-0.45898 0.45898 0.08831-0.32216
  -1   0  -4    63.9    27.11663 0.80000-0.92011 0.00312-0.00312-0.34842 0.11458
   1   0   5  6766.6   371.6 178 0.69190-0.55638-0.69529 0.69529 0.00971 0.27847
   1   0   5  7080.9   375.5 396 0.85808-0.72253-0.42969 0.42969-0.02611 0.31426
   1   0   5  6746.3   336.2 911-0.55325 0.68871-0.69893 0.69893 0.27779 0.01033
   1   0   5  6796.5   341.31139-0.63864 0.77417-0.58674 0.58674 0.29618-0.00801
   1   0   5  6648.2   356.51627 0.94432-0.80882 0.04499-0.04499-0.04468 0.33283
  -1   0  -5  6703.3   328.9 213 0.61409-0.74961-0.62262 0.62262-0.29090 0.00271
  -1   0  -5  6813.8   314.4 445 0.56302-0.69857-0.68756 0.68756-0.27991-0.00824
  -1   0  -5  6432.3   328.0 872-0.57865 0.44319-0.80423 0.80423-0.03403-0.25408
  -1   0  -5  6562.3   297.01098-0.86388 0.72834-0.41589 0.41589 0.02733-0.31549
  -1   0  -5  6456.7   305.01661 0.80971-0.94522 0.00539-0.00539-0.33303 0.04487
   1   0   6  2193.2   168.8 172 0.69841-0.54748-0.70095 0.70095 0.05948 0.28302
   1   0   6  2055.9   136.7 386 0.89719-0.74623-0.37025 0.37025 0.02378 0.31869
   1   0   6  2390.8   149.4 912-0.55231 0.70316-0.69571 0.69571 0.28386 0.05856
   1   0   6  2121.8   125.21139-0.63580 0.78675-0.58815 0.58815 0.29886 0.04362
   1   0   6  2287.6   180.31620 0.96103-0.81012 0.05240-0.05240 0.01232 0.33015
  -1   0  -6  2231.1   156.9 214 0.61273-0.76365-0.62115 0.62115-0.29473-0.04778
  -1   0  -6  2246.8   131.9 446 0.55587-0.70684-0.69155 0.69155-0.28453-0.05794
  -1   0  -6  2258.5   180.6 866-0.57641 0.42556-0.81266 0.81266-0.08131-0.26112
  -1   0  -6  2352.2   149.91091-0.89439 0.74343-0.37787 0.37787-0.02431-0.31817
  -1   0  -6  2238.8   136.51661 0.81136-0.96227 0.00577-0.00577-0.33037-0.01210
   1   0   7  2046.8   201.8 378 0.92727-0.76090-0.31460 0.31460 0.06856 0.32822
   1   0   7  2265.0   136.1 913-0.54983 0.71607-0.68987 0.68987 0.29573 0.10101
   1   0   7  2302.5   158.91141-0.62650 0.79287-0.59272 0.59272 0.30754 0.08925
  -1   0  -7  2242.8   155.3 215 0.60866-0.77499-0.61775 0.61775-0.30481-0.09202
  -1   0  -7  2413.0   162.5 449 0.54054-0.70691-0.69985 0.69985-0.29433-0.10245
  -1   0  -7  2052.7   172.3 861-0.57358 0.40734-0.81810 0.81810-0.12292-0.27381
  -1   0  -7  2209.4   242.91084-0.91825 0.75188-0.34250 0.34250-0.06997-0.32682
  -1   0  -7  2378.9   141.41661 0.80818-0.97450 0.00504-0.00504-0.33549-0.06129
   1   0   8  8853.9   472.2 370 0.95070-0.76891-0.26141 0.26141 0.10983 0.34126
   1   0   8  8790.5   498.9 915-0.54654 0.72819-0.68184 0.68184 0.31131 0.13974
   1   0   8  8872.6   430.41143-0.61259 0.79437-0.59938 0.59938 0.32022 0.13089
  -1   0  -8  9646.5   474.0 217 0.60301-0.78475-0.61260 0.61260-0.31894-0.13220
  -1   0  -8  9480.8   433.8 451 0.51963-0.70142-0.71038 0.71038-0.30771-0.14338
  -1   0  -8  9154.6   427.71663 0.80175-0.98348 0.00351-0.00351-0.34568-0.10542
   1   0   9    41.7    24.1 363 0.96892-0.77171-0.20933 0.20933 0.14858 0.35682
   1   0   9     8.1    24.9 917-0.54269 0.73973-0.67198 0.67198 0.32939 0.17596
   1   0   9     4.3    23.61145-0.59530 0.79249-0.60716 0.60716 0.33571 0.16971
  -1   0  -9     3.7    30.1 219 0.59616-0.79331-0.60607 0.60607-0.33583-0.16963
  -1   0  -9    -8.7    23.5 455 0.49312-0.69032-0.72335 0.72335-0.32349-0.18191
  -1   0  -9     5.1    35.51664 0.79294-0.99007 0.00162-0.00162-0.35936-0.14605
   1   0  10   156.8    33.2 920-0.53772 0.75016-0.66126 0.66126 0.34917 0.21049
   1   0  10   289.0    46.11148-0.57487 0.78747-0.61610 0.61610 0.35320 0.20653
  -1   0 -10   166.5    47.0 221 0.58840-0.80096-0.59827 0.59827-0.35468-0.20511
  -1   0 -10   197.0    32.5 459 0.46315-0.67577-0.73659 0.73659-0.34117-0.21854
  -1   0 -10   206.8    57.61666 0.78223-0.99477-0.00081 0.00081-0.37552-0.18420
   1   0  11  5283.0   296.5 923-0.53234 0.76017-0.64905 0.64905 0.37024 0.24372
   1   0  11  5390.0   339.51151-0.55235 0.78037-0.62496 0.62496 0.37224 0.24181
  -1   0 -11  5400.2   311.8 224 0.57978-0.80775-0.58943 0.58943-0.37495-0.23916
  -1   0 -11  5336.8   276.0 463 0.42897-0.65701-0.75060 0.75060-0.36016-0.25386
  -1   0 -11  5343.5   335.41669 0.76992-0.99786-0.00351 0.00351-0.39353-0.22050
   1   0  12 12165.7   626.4 926-0.52642 0.76964-0.63562 0.63562 0.39228 0.27599
   1   0  12 12194.2   590.81155-0.52787 0.77130-0.63369 0.63369 0.39246 0.27590
  -1   0 -12 12644.8   676.0 226 0.57325-0.81663-0.57563 0.57563-0.39656-0.27187
  -1   0 -12 12686.3   557.6 468 0.39185-0.63530-0.76404 0.76404-0.38025-0.28809
  -1   0 -12 13299.5   625.21671 0.75620-0.99955-0.00646 0.00646-0.41294-0.25541
   1   0  13   148.1    42.4 929-0.51967 0.77830-0.62132 0.62132 0.41504 0.30754
   1   0  13   285.3    52.91159-0.50051 0.75935-0.64330 0.64330 0.41350 0.30917
  -1   0 -13   260.0    50.6 229 0.55919-0.81798-0.57028 0.57028-0.41839-0.30435
  -1   0 -13   294.9    46.9 473 0.34986-0.60873-0.77804 0.77804-0.40102-0.32163
  -1   0 -13   282.0    73.21674 0.74118-0.99994-0.00964 0.00964-0.43343-0.28923
   1   0  14    82.9    37.5 932-0.51924 0.79325-0.59736 0.59736 0.43892 0.33797
   1   0  14    29.6    32.71162-0.47166 0.74592-0.65209 0.65209 0.43531 0.34168
  -1   0 -14    58.2    40.2 232 0.54775-0.82195-0.55939 0.55939-0.44119-0.33587
  -1   0 -14    34.8    21.5 478 0.30550-0.57978-0.79034 0.79034-0.42252-0.35444
  -1   0 -14   -49.5    51.81676 0.72494-0.99911-0.01233 0.01233-0.45478-0.32219
   1   0  15    -9.7    29.2 935-0.50450 0.79392-0.58921 0.58921 0.46220 0.36900
   1   0  15    -3.3    29.21166-0.44097 0.73064-0.66038 0.66038 0.45769 0.37361
  -1   0 -15    25.3    29.2 235 0.53562-0.82523-0.54757 0.54757-0.46452-0.36686
  -1   0 -15   -32.3    29.21679 0.70751-0.99708-0.01598 0.01598-0.47682-0.35447
   1   0  16    43.1    41.9 939-0.49560 0.80041-0.57191 0.57191 0.48636 0.39915
   1   0  16   -39.1    41.91171-0.40737 0.71246-0.66903 0.66903 0.48048 0.40513
  -1   0 -16   -48.1    41.9 238 0.52265-0.82766-0.53498 0.53498-0.48828-0.39743
  -1   0 -16   -53.1    41.91682 0.68889-0.99387-0.01986 0.01986-0.49942-0.38618
   1   1 -17    57.5    45.0 240 0.51563-0.71911-0.52818 0.66214-0.50067-0.40618
   1   1 -17   141.6    75.61671 0.75869-0.96212-0.00595 0.13991-0.40946-0.49728
  -1   1  17    65.9    44.4 942-0.48796 0.69122-0.55661 0.69054 0.50645 0.40021
  -1  -1  17    43.0    41.0 917-0.54384 0.74710-0.67477 0.54084 0.32427 0.58239
  -1  -1  17   136.4    55.61145-0.60075 0.80431-0.60475 0.47081 0.33087 0.57587
   1  -1 -17    92.6    45.8 218 0.59826-0.80173-0.60819 0.47423-0.33058-0.57626
   1  -1 -17   -45.9    48.71670 0.75996-0.96338-0.00570-0.12826-0.40769-0.49905
   1   1 -16   251.4    72.0 237 0.52820-0.71626-0.54062 0.67458-0.47805-0.37448
   1   1 -16   309.7    80.01667 0.78066-0.96868-0.00110 0.13506-0.37785-0.47458
  -1   1  16   310.0    54.2 939-0.49607 0.68393-0.57286 0.70679 0.48509 0.36726
  -1   1  16   323.1    57.91176-0.36128 0.54942-0.67878 0.81272 0.51052 0.34191
  -1  -1  16   250.1    48.9 912-0.55191 0.73976-0.69466 0.56073 0.28596 0.56639
  -1  -1  16   256.4    68.41139-0.63798 0.82612-0.58707 0.45312 0.29680 0.55563
   1  -1 -16   357.5    62.0 214 0.61331-0.80137-0.62171 0.48775-0.29317-0.55936
   1  -1 -16   184.7    45.3 447 0.55342-0.74157-0.69287 0.55895-0.28616-0.56623
   1  -1 -16   204.7    80.71667 0.78089-0.96892-0.00105-0.13291-0.37750-0.47492
   1   1 -15   149.1    65.0 234 0.54020-0.71286-0.55196 0.68593-0.45590-0.34231
   1   1 -15   223.9    67.41663 0.80170-0.97432 0.00350 0.13046-0.34576-0.45236
  -1   1  15   195.3    54.3 936-0.50378 0.67624-0.58770 0.72164 0.46431 0.33374
  -1   1  15   167.6    43.01171-0.40002 0.57275-0.67069 0.80463 0.48542 0.31269
  -1  -1  15    79.0    40.5 907-0.55876 0.73122-0.71389 0.57995 0.24636 0.55168
  -1  -1  15   162.3    52.41134-0.67380 0.84653-0.56785 0.43391 0.26215 0.53596
   1  -1 -15   246.9    54.2 209 0.62719-0.79984-0.63505 0.50109-0.25450-0.54371
   1  -1 -15   150.9    45.6 440 0.60496-0.77770-0.66277 0.52884-0.25147-0.54661
   1  -1 -15   308.7    88.91663 0.80095-0.97357 0.00333-0.13730-0.34693-0.45118
   1   1 -14   686.9    93.4 231 0.55124-0.70848-0.56264 0.69660-0.43442-0.30947
   1   1 -14   624.3   105.31659 0.82193-0.97914 0.00826 0.12570-0.31299-0.43081
  -1   1  14   664.0    95.4 933-0.51047 0.66754-0.60173 0.73567 0.44437 0.29937
  -1   1  14   781.2    77.41167-0.43658 0.59389-0.66167 0.79561 0.46063 0.28317
  -1  -1  14   689.8    76.8 902-0.56515 0.72222-0.73168 0.59774 0.20527 0.53847
  -1  -1  14   823.4   107.31128-0.70792 0.86523-0.54769 0.41375 0.22674 0.51706
   1  -1 -14   594.2    77.4 204 0.64024-0.79749-0.64774 0.51378-0.21436-0.52952
   1  -1 -14   749.7    84.2 432 0.65350-0.81082-0.63036 0.49643-0.21634-0.52742
   1  -1 -14   812.9   151.41659 0.82015-0.97736 0.00784-0.14180-0.31596-0.42784
   1   1 -13   376.5    64.6 229 0.56145-0.70328-0.57248 0.70644-0.41373-0.27584
   1   1 -13   351.2    39.3 500 0.12103-0.26294-0.82312 0.95704-0.49766-0.19179
   1   1 -13   388.1    72.11655 0.84140-0.98320 0.01318 0.12078-0.27939-0.41009
  -1   1  13   385.0    60.0 930-0.51649 0.65816-0.61459 0.74853 0.42537 0.26406
  -1   1  13   373.4    46.51163-0.46988 0.61178-0.65274 0.78668 0.43648 0.25300
  -1  -1  13   287.0    45.5 896-0.57036 0.71203-0.74870 0.61477 0.16227 0.52715
  -1  -1  13   293.6    64.61123-0.74086 0.88276-0.52582 0.39187 0.19047 0.49901
   1  -1 -13   337.5    63.3 199 0.65279-0.79463-0.65936 0.52540-0.17248-0.51709
   1  -1 -13   439.6    68.3 425 0.69903-0.84094-0.59593 0.46200-0.18062-0.50884
   1  -1 -13   270.6    72.91655 0.83852-0.98033 0.01247-0.14643-0.28450-0.40499
   1   1 -12   345.8    39.4 494 0.17391-0.30041-0.81693 0.95085-0.47793-0.15722
   1   1 -12   346.4    69.31650 0.86016-0.98656 0.01814 0.11582-0.24478-0.39039
  -1   1  12   376.3    64.2 928-0.52206 0.64833-0.62605 0.75998 0.40748 0.22764
  -1   1  12   362.1    51.61158-0.50136 0.62785-0.64303 0.77697 0.41284 0.22233
  -1  -1  12   328.1    57.7 891-0.57439 0.70066-0.76483 0.63089 0.11693 0.51819
  -1  -1  12   472.2    84.51117-0.77263 0.89912-0.50220 0.36826 0.15316 0.48202
   1  -1 -12   456.0    69.2 194 0.66450-0.79092-0.67027 0.53631-0.12836-0.50689
   1  -1 -12   341.3    58.9 418 0.74210-0.86859-0.55888 0.42495-0.14423-0.49092
   1  -1 -12   424.1    74.01651 0.85617-0.98257 0.01694-0.15090-0.25235-0.38283
   1   1 -11   538.2    67.1 224 0.57956-0.69058-0.58922 0.72319-0.37543-0.20550
   1   1 -11   586.7    49.5 489 0.21854-0.32961-0.80976 0.94369-0.46013-0.12070
   1   1 -11   475.8    44.1 655-0.94215 0.83108-0.27329 0.40721-0.45347-0.12736
   1   1 -11   543.4    74.51646 0.87828-0.98927 0.02328 0.11068-0.20883-0.37203
  -1   1  11   629.1    70.7 926-0.52675 0.63762-0.63635 0.77029 0.39111 0.18971
  -1   1  11   547.5    57.51154-0.53073 0.64181-0.63287 0.76681 0.38995 0.19091
  -1  -1  11   596.1    59.2 885-0.57749 0.68837-0.77960 0.64567 0.06868 0.51214
  -1  -1  11   520.8    77.11111-0.80321 0.91428-0.47678 0.34284 0.11451 0.46635
   1  -1 -11   585.0    80.3 188 0.67531-0.78633-0.68038 0.54642-0.08142-0.49951
   1  -1 -11   616.6    70.2 411 0.78226-0.89334-0.52004 0.38611-0.10684-0.47399
   1  -1 -11   636.0    91.51647 0.87312-0.98411 0.02147-0.15543-0.21937-0.36149
   1   1 -10   106.3    38.3 222 0.58643-0.68204-0.59687 0.73083-0.35874-0.16787
   1   1 -10   196.3    20.8 485 0.25339-0.34906-0.80299 0.93691-0.44535-0.08117
   1   1 -10   164.5    21.2 659-0.95443 0.85877-0.24280 0.37673-0.43726-0.08926
   1   1 -10   139.7    45.01642 0.89580-0.99138 0.02816 0.10580-0.17126-0.35529
  -1   1  10   174.4    38.7 924-0.53061 0.62610-0.64528 0.77921 0.37663 0.14987
  -1   1  10   145.6    32.51151-0.55704 0.65270-0.62315 0.75709 0.36834 0.15820
  -1   1  10   157.1    27.31399 0.99327-0.89761 0.08050 0.05344 0.36172 0.16483
  -1  -1  10   144.5    32.0 878-0.57883 0.67431-0.79337 0.65944 0.01664 0.50987
  -1  -1  10   181.3    56.51105-0.83240 0.92806-0.44988 0.31594 0.07408 0.45246
   1  -1 -10   115.7    34.0 182 0.68547-0.78108-0.68913 0.55517-0.03094-0.49567
   1  -1 -10    70.0    32.3 404 0.82042-0.91609-0.47764 0.34371-0.06850-0.45801
   1  -1 -10   116.3    49.91643 0.88939-0.98497 0.02627-0.16023-0.18537-0.34118
   1   1  -9   416.4    50.8 220 0.59299-0.67319-0.60262 0.73658-0.34390-0.12839
   1   1  -9   430.1    35.0 482 0.27731-0.35756-0.79755 0.93148-0.43500-0.03721
   1   1  -9   432.0    37.8 663-0.96260 0.88235-0.21983 0.35376-0.42504-0.04716
   1   1  -9   426.1    65.81637 0.91283-0.99301 0.03343 0.10054-0.13131-0.34092
  -1   1   9   365.7    48.0 922-0.53390 0.61398-0.65234 0.78627 0.36454 0.10766
  -1   1   9   462.4    46.41147-0.58125 0.66150-0.61306 0.74700 0.34812 0.12411
  -1   1   9   434.0    53.81402 0.99291-0.91266 0.10185 0.03209 0.34053 0.13170
  -1  -1   9   510.0    51.5 871-0.57811 0.65820-0.80572 0.67178-0.04029 0.51249
  -1  -1   9   384.8    48.01099-0.86113 0.94138-0.41886 0.28492 0.03189 0.44034
   1  -1  -9   514.0    67.0 176 0.69405-0.77426-0.69707 0.56311 0.02433-0.49662
   1  -1  -9   523.7    74.6 396 0.85589-0.93614-0.43268 0.29875-0.02871-0.44350
   1  -1  -9   399.5    75.61639 0.90506-0.98524 0.03129-0.16525-0.14998-0.32225
   1   1  -8 10503.7   577.2 218 0.59762-0.66241-0.60757 0.74154-0.33215-0.08582
   1   1  -8 10225.2   378.9 481 0.28251-0.34734-0.79633 0.93026-0.43267 0.01477
   1   1  -8  9449.7   401.8 664-0.96535 0.90052-0.21161 0.34554-0.42038 0.00248
   1   1  -8 10019.7   558.61632 0.92947-0.99424 0.03907 0.09489-0.08812-0.32981
  -1   1   8  9631.2   567.1 921-0.53632 0.60101-0.65731 0.79124 0.35569 0.06220
  -1   1   8 10103.0   443.71145-0.60084 0.66568-0.60471 0.73865 0.33079 0.08713
  -1   1   8  9640.8   414.01405 0.99179-0.92696 0.12087 0.01307 0.32145 0.09647
  -1  -1   8 10332.2   477.8 864-0.57496 0.63965-0.81584 0.68190-0.10365 0.52154
  -1  -1   8  9672.1   438.01092-0.88822 0.95306-0.38608 0.25214-0.01330 0.43122
   1  -1  -8 10281.1   504.6 169 0.70127-0.76606-0.70308 0.56911 0.08583-0.50380
   1  -1  -8 10586.5   491.3 389 0.88902-0.95385-0.38367 0.24974 0.01269-0.43058
   1  -1  -8  9612.3   444.4 684-0.99589 0.93105-0.07011-0.06382-0.33765-0.08025
   1  -1  -8  9319.5   672.71635 0.92029-0.98506 0.03611-0.17007-0.11253-0.30539
   1   1  -7 15550.6   684.0 217 0.60087-0.65025-0.61053 0.74449-0.32431-0.03934
   1   1  -7 15293.2   528.5 485 0.25277-0.30219-0.80312 0.93705-0.44562 0.08204
   1   1  -7 14723.0   539.8 661-0.95944 0.91002-0.22908 0.36301-0.42986 0.06627
   1   1  -7 15244.0   762.8 805-0.46959 0.42029-0.77109 0.90503-0.54549 0.18191
   1   1  -7 15367.0   739.11626 0.94578-0.99515 0.04548 0.08848-0.04011-0.32350
  -1   1   7 15351.2   798.6 920-0.53716 0.58645-0.65994 0.79387 0.35148 0.01210
  -1   1   7 15320.1   626.91142-0.61551 0.66493-0.59799 0.73193 0.31760 0.04600
  -1   1   7 15236.5   568.91408 0.99042-0.94100 0.13556-0.00162 0.30616 0.05745
  -1  -1   7 15468.5   750.6 855-0.56828 0.61758-0.82269 0.68876-0.17567 0.53925
  -1  -1   7 15270.0   702.41085-0.91430 0.96372-0.34869 0.21474-0.06186 0.42546
  -1  -1   7 15316.7   809.31576 0.98909-0.93972 0.09612-0.23008 0.38761-0.02400
   1  -1  -7 15089.3   661.6 161 0.70608-0.75546-0.70662 0.57266 0.15591-0.51956
   1  -1  -7 15408.1   720.0 380 0.91940-0.96882-0.33034 0.19641 0.05621-0.41979
   1  -1  -7 14603.6   745.6 685-0.99669 0.94726-0.06241-0.07152-0.33290-0.03068
   1  -1  -7 14616.1   891.71630 0.93511-0.98447 0.04112-0.17508-0.07227-0.29134
   1   1  -6  3931.5   202.1 217 0.60162-0.63559-0.61125 0.74521-0.32245 0.01312
   1   1  -6  4326.3   153.9 499 0.13418-0.16819-0.82187 0.95579-0.49281 0.18353
   1   1  -6  3954.7   154.0 649-0.92483 0.89082-0.31078 0.44471-0.47279 0.16352
   1   1  -6  4108.3   349.2 801-0.45684 0.42294-0.75966 0.89360-0.57335 0.26408
   1   1  -6  4282.8   256.41437 0.93895-0.97296 0.30563-0.17169 0.11497-0.42426
   1   1  -6  4031.9   240.11620 0.96177-0.99573 0.05275 0.08121 0.01514-0.32443
  -1   1   6  4206.1   294.6 109 0.65414-0.62016-0.64640 0.78036 0.56220-0.25287
  -1   1   6  4254.4   233.2 921-0.53686 0.57076-0.65858 0.79252 0.35348-0.04421
  -1   1   6  4174.1   208.21142-0.62128 0.65529-0.59527 0.72921 0.31231-0.00302
  -1   1   6  3985.8   177.61409 0.98945-0.95544 0.14383-0.00989 0.29754 0.01175
  -1   1   6  3954.7   218.51584 0.99522-0.96126 0.08888 0.04508 0.32118-0.01189
  -1  -1   6  4120.0   207.3 177 0.69301-0.65904-0.69626 0.56230 0.01731 0.29202
  -1  -1   6  3992.5   246.3 844-0.55563 0.58952-0.82460 0.69066-0.25953 0.56880
  -1  -1   6  4043.4   263.81395 0.99271-0.95870 0.06004-0.19399 0.38192-0.07263
  -1  -1   6  4236.7   248.41575 0.98792-0.95396 0.09684-0.23080 0.39622-0.08693
   1  -1  -6  4353.5   277.2 151 0.70722-0.74120-0.70592 0.57196 0.23789-0.54722
   1  -1  -6  4093.7   257.5 372 0.94665-0.98066-0.27165 0.13773 0.10242-0.41169
   1  -1  -6  3934.5   221.5 685-0.99674 0.96273-0.06185-0.07208-0.33255 0.02328
   1  -1  -6  4137.5   245.8 881-0.57814 0.54424-0.78751 0.65358 0.04083-0.35010
   1  -1  -6  4269.4   272.61625 0.94950-0.98346 0.04713-0.18109-0.02812-0.28117
   1   1  -5 10594.2   520.7 218 0.59858-0.61714-0.60850 0.74246-0.32980 0.07479
   1   1  -5 10993.5   451.8 794-0.43438 0.41588-0.73922 0.87316-0.61668 0.36172
   1   1  -5 10831.7   656.61428 0.96133-0.97993 0.25560-0.12166 0.17453-0.42951
   1   1  -5 11413.3   496.31612 0.97715-0.99570 0.06077 0.07319 0.08186-0.33684
  -1   1   5 11473.2   569.7 103 0.63812-0.61956-0.62934 0.76330 0.60634-0.35133
  -1   1   5 11002.1   484.7 922-0.53374 0.55224-0.65197 0.78591 0.36516-0.11020
  -1   1   5 10755.6   447.51144-0.60853 0.62712-0.60116 0.73510 0.32399-0.06902
  -1   1   5 11114.5   427.61408 0.99015-0.97156 0.13800-0.00406 0.30364-0.04867
  -1   1   5 11278.4   454.31583 0.99481-0.97626 0.08950 0.04446 0.32860-0.07362
  -1  -1   5 11431.8   443.6 183 0.68510-0.66653-0.68859 0.55462-0.03358 0.28859
  -1  -1   5 10731.8   538.1 831-0.53361 0.55211-0.81737 0.68343-0.35955 0.61452
  -1  -1   5 10638.8   481.41393 0.99189-0.97329 0.04641-0.18035 0.39497-0.14000
  -1  -1   5 10872.6   677.51572 0.98283-0.96427 0.10699-0.24095 0.42295-0.16797
   1  -1  -5 10827.9   474.3 139 0.70136-0.71992-0.69816 0.56420 0.33682-0.59183
   1  -1  -5 10744.3   578.8 362 0.97008-0.98868-0.20586 0.07194 0.15192-0.40688
   1  -1  -5 11721.0   534.0 684-0.99582 0.97722-0.07076-0.06317-0.33805 0.08308
   1  -1  -5 11428.5   499.7 888-0.57576 0.55725-0.77099 0.63706 0.09778-0.35274
   1  -1  -5 11412.1   639.11619 0.96371-0.98226 0.05354-0.18750 0.02257-0.27755
   1   1  -4  1125.6    76.3 221 0.58950-0.59266-0.59934 0.73330-0.35208 0.15139
   1   1  -4  1030.7    91.1 783-0.39624 0.39313-0.70151 0.83544-0.68038 0.47972
   1   1  -4  1126.8    96.41418 0.98006-0.98324 0.19531-0.06137 0.24299-0.44365
   1   1  -4  1014.4   104.71602 0.99064-0.99379 0.07151 0.06245 0.16953-0.37020
  -1   1   4  1026.2    81.8  92 0.60818-0.60502-0.59772 0.73168 0.67341-0.47272
  -1   1   4  1094.0    95.9 711-0.98831 0.99149 0.13088 0.00305-0.20553 0.40618
  -1   1   4  1038.3    94.5 926-0.52661 0.52971-0.63605 0.76998 0.39160-0.19095
  -1   1   4  1083.3    64.71154-0.53527 0.53845-0.63124 0.76518 0.38630-0.18564
  -1   1   4  1122.5    56.21400 0.99321-0.99003 0.08902 0.04493 0.35362-0.15296
  -1   1   4  1090.5    87.71580 0.99308-0.98993 0.09192 0.04204 0.35183-0.15117
  -1  -1   4  1114.3    75.9 190 0.67257-0.66941-0.67722 0.54326-0.09531 0.29600
  -1  -1   4  1073.0    78.2 815-0.49569 0.49880-0.79264 0.65871-0.48094 0.68160
  -1  -1   4  1088.5   105.71389 0.98923-0.98605 0.01999-0.15393 0.41976-0.21909
  -1  -1   4  1062.3    68.51566 0.97433-0.97118 0.10421-0.23817 0.46772-0.26706
   1  -1  -4  1153.2    79.5 123 0.68245-0.68561-0.67632 0.54236 0.45943-0.66012
   1  -1  -4  1086.5    84.0 681-0.99306 0.98988-0.09247-0.04146-0.35148 0.15083
   1  -1  -4  1106.2    83.6 897-0.56989 0.56678-0.74730 0.61336 0.16614-0.36680
   1  -1  -4  1041.4    99.21612 0.97763-0.98077 0.06106-0.19502 0.08428-0.28495
   1   1  -3 44814.9  1805.6 227 0.56701-0.55476-0.57789 0.71185-0.40203 0.25566
   1   1  -3 46189.1  1858.9 766-0.33026 0.34255-0.63047 0.76440-0.76726 0.62091
   1   1  -3 45783.1  1873.31405 0.99194-0.97970 0.11899 0.01495 0.32335-0.46970
   1   1  -3 46975.2  1596.11587 0.99616-0.98390 0.08610 0.04786 0.29786-0.44421
  -1   1   3 47436.1  1921.4  76 0.54985-0.56210-0.53716 0.67112 0.76933-0.62296
  -1   1   3 47788.6  1688.4 699-0.99882 0.98659 0.04428 0.08965-0.26447 0.41081
  -1   1   3 45019.3  1594.9 933-0.51103 0.49874-0.60291 0.73684 0.44265-0.29630
  -1   1   3 47126.1  2082.91574 0.98673-0.99899 0.09754 0.03643 0.40438-0.25803
  -1  -1   3 46695.5  1681.1 200 0.65159-0.66384-0.65818 0.52422-0.17680 0.32317
  -1  -1   3 45141.6  1405.2 493 0.18143-0.19367-0.81581 0.68188-0.47505 0.62139
  -1  -1   3 44129.2  1624.8 792-0.42903 0.41674-0.73379 0.59985-0.62678 0.77313
  -1  -1   3 47347.5  1438.41381 0.98128-0.99351-0.02558-0.10836 0.46152-0.31518
  -1  -1   3 47131.9  1677.21553 0.94487-0.95713 0.11322-0.24718 0.56263-0.41628
   1  -1  -3 45832.1  1737.2 102 0.63561-0.62336-0.62661 0.49264 0.61274-0.75911
   1  -1  -3 47631.8  1883.7 675-0.98615 0.99838-0.13284-0.00109-0.37514 0.22880
   1  -1  -3 46741.0  1589.1 908-0.55779 0.57008-0.71043 0.57650 0.25340-0.39975
   1  -1  -3 43884.8  1709.01603 0.99032-0.97807 0.07102-0.20498 0.16658-0.31294
   1   1  -2120513.1  3823.01389 0.98915-0.96151 0.01939 0.11455 0.42031-0.51235
  -1   1   2109224.6  4127.0  50 0.43511-0.46277-0.41941 0.55337 0.88743-0.79538
  -1  -1   2115933.2  3736.11369 0.95876-0.98641-0.10187-0.03207 0.52650-0.43447
   1  -1  -2118972.1  3881.9 666-0.96947 0.99712-0.19864 0.06471-0.41302 0.32099
   1   1  -1 75235.1  2535.41367 0.95377-0.91071-0.11456 0.24850 0.53709-0.57481
  -1   1   1 74961.1  2596.2  12 0.23003-0.27309-0.21139 0.34535 0.97618-0.93845
  -1   1   1 75614.5  2452.4 668-0.97519 0.93213-0.17880 0.31273-0.40191 0.43963
  -1   1   1 74622.7  2494.5 973-0.38437 0.34129-0.36871 0.50264 0.70266-0.66493
  -1  -1   1 72962.8  2538.8 402 0.82685-0.86992-0.46999 0.33606-0.06152 0.09924
  -1  -1   1 73506.1  2690.6 724-0.13512 0.09204-0.39406 0.26012-0.91011 0.94784
  -1  -1   1 76370.4  2514.11066 0.04500-0.08808 0.27495-0.40889 0.93376-0.89603
   1  -1  -1 74914.6  2651.4  31 0.33715-0.29408-0.31992 0.18596 0.94469-0.98243
   1  -1  -1 83900.5  2550.0 651-0.92988 0.97294-0.30047 0.16654-0.46742 0.42971
   1  -1  -1 75226.4  2532.1 950-0.46606 0.50914-0.51396 0.38002 0.55850-0.59623
   1  -1  -1 72350.6  2403.51555 0.95220-0.90913 0.11156-0.24552 0.54280-0.58053
   1   1   0 19817.8   803.4 379 0.92312-0.86465-0.32333 0.45726 0.06247-0.04587
   1   1   0 19830.8   905.81042-0.07298 0.13146 0.11160 0.02234 0.92972-0.91314
   1   1   0 19463.4   724.21336 0.84867-0.79020-0.29075 0.42469 0.66451-0.64792
   1   1   0 18543.3   711.41729 0.34606-0.28758-0.07132 0.20528-0.79891 0.81550
  -1   1   0 20829.6   757.9 345-0.06907 0.01059 0.04959 0.08437-0.97504 0.95845
  -1   1   0 19765.4   684.6 648-0.91940 0.86092-0.32171 0.45564-0.47792 0.46132
  -1   1   0 19774.2   713.51029-0.13668 0.07821 0.02006 0.11388 0.91103-0.92761
  -1  -1   0 19687.5   705.3   2 0.17460-0.23308-0.15596 0.02200 0.98180-0.99839
  -1  -1   0 19758.3   703.2 316 0.10813-0.16661-0.12695-0.00701-0.91482 0.89823
  -1  -1   0 19733.2   778.6 399 0.84442-0.90290-0.44843 0.31450-0.04131 0.02471
  -1  -1   0 19768.4   893.81025-0.15739 0.09891-0.01102-0.12292 0.90235-0.91892
  -1  -1   0 20936.5   848.21315 0.73972-0.79819-0.40266 0.26871 0.72691-0.74350
  -1  -1   0 19483.3   706.41764 0.05213-0.11061-0.10250-0.03146-0.93778 0.92119
   1  -1   0 20759.4   813.8 327 0.04194 0.01654-0.06144-0.07252-0.94437 0.96096
   1  -1   0 21763.0   773.5 628-0.83954 0.89802-0.44630 0.31237-0.53535 0.55194
   1  -1   0 20482.1   711.3 998-0.28356 0.34204-0.20353 0.06960 0.81827-0.80170
   1  -1   0 19019.8   792.61104-0.83698 0.89545-0.44511 0.31117 0.06774-0.05115
   1  -1   0 19406.0   709.71469 0.49080-0.43232 0.13450-0.26846 0.96469-0.94810
   1  -1   0 20005.9   715.81779-0.07717 0.13565-0.11343-0.02053-0.97175 0.98834
   1   1   1 19709.8   730.1  57 0.47068-0.39679-0.45585 0.58981 0.85791-0.78700
   1   1   1 19789.5   843.7 380 0.92059-0.84670-0.32803 0.46196 0.05806 0.01285
   1   1   1 20972.2   982.31007-0.24381 0.31769-0.14115 0.27509 0.85101-0.78013
   1   1   1 21160.3   723.31298 0.63000-0.55611-0.48568 0.61962 0.75986-0.68895
   1   1   1 20882.4   857.21680 0.70575-0.63187-0.01640 0.15036-0.47899 0.54989
  -1   1  -1 20719.7   787.4 306 0.16790-0.24179-0.18632 0.32028-0.88064 0.80974
  -1   1  -1 19630.2   714.1 623-0.81205 0.73815-0.47976 0.61369-0.54909 0.47818
  -1   1  -1 20880.8   896.01083-0.92191 0.84803-0.33629 0.47023-0.07721 0.00630
  -1   1  -1 20479.5   747.81728 0.35284-0.42672-0.07066 0.20462-0.79460 0.72370
  -1  -1  -1 22425.9   758.9 101 0.63427-0.70815-0.62451 0.49055 0.61693-0.68784
  -1  -1  -1 21283.1   966.9 399 0.84397-0.91786-0.44902 0.31509-0.04182-0.02909
  -1  -1  -1 21434.8   823.0 988-0.32535 0.25148-0.27036 0.13643 0.77671-0.84760
  -1  -1  -1 21487.7   804.11269 0.42025-0.49414-0.59551 0.46157 0.77577-0.84668
  -1  -1  -1 21473.8   858.51708 0.51479-0.58868-0.04863-0.08533-0.67475 0.60385
   1  -1   1 22315.2   746.2 287 0.28051-0.20663-0.29760 0.16364-0.79549 0.86640
   1  -1   1 21409.4   797.7 596-0.65320 0.72709-0.62441 0.49048-0.59608 0.66699
   1  -1   1 21658.8   833.9 750-0.26032 0.33420-0.54970 0.41576-0.83500 0.90589
   1  -1   1 20880.3   761.91071 0.07150 0.00237 0.31054-0.44448 0.92925-0.85837
   1  -1   1 20289.2   794.11103-0.84170 0.91559-0.44021 0.30627 0.06094 0.00997
   1  -1   1 21359.9   755.31687 0.66076-0.58688-0.02472-0.10924-0.53195 0.60285
   1   1   2 12655.7   507.6 103 0.63951-0.55022-0.63079 0.76475 0.60282-0.47759
   1   1   2 13996.5   694.1 379 0.92496-0.83566-0.31967 0.45360 0.06540 0.05982
   1   1   2 12918.1   588.8 982-0.35190 0.44117-0.31400 0.44794 0.74586-0.62067
   1   1   2 12609.3   536.11258 0.32892-0.23962-0.62949 0.76343 0.76835-0.64313
   1   1   2 12901.3   596.11656 0.83356-0.74427 0.01111 0.12285-0.29319 0.41841
  -1   1  -2 12642.4   640.9 280 0.32065-0.40994-0.33733 0.47129-0.75778 0.63255
  -1   1  -2 12949.9   496.6 595-0.64639 0.55708-0.62932 0.76324-0.59715 0.47194
  -1   1  -2 13022.4   530.9 766-0.32945 0.24018-0.62957 0.76350-0.76817 0.64297
  -1   1  -2 12398.1   522.11082-0.92412 0.83482-0.33266 0.46661-0.08198-0.04324
  -1   1  -2 12646.2   539.11689 0.64419-0.73348-0.02774 0.16171-0.55024 0.42503
  -1  -1  -2 12457.4   544.5 141 0.70332-0.79261-0.70044 0.56648 0.31589-0.44112
  -1  -1  -2 12859.3   714.2 401 0.83532-0.92462-0.45946 0.32553-0.05241-0.07281
  -1  -1  -2 13040.1   579.5 960-0.43305 0.34378-0.45412 0.32018 0.62391-0.74910
  -1  -1  -2 12259.5   519.31219 0.00056-0.08986-0.69601 0.56207 0.68867-0.81390
  -1  -1  -2 12772.9   548.81684 0.68041-0.76970-0.02116-0.11280-0.50943 0.38422
   1  -1   2 13491.1   545.6 257 0.43675-0.34746-0.45130 0.31734-0.62233 0.74756
   1  -1   2 12291.0   471.6 554-0.34279 0.43209-0.77674 0.64281-0.60393 0.72915
   1  -1   2 12026.6   457.4 807-0.47515 0.56441-0.77620 0.64226-0.53213 0.65732
   1  -1   2 12845.5   497.21104-0.83600 0.92529-0.44610 0.31216 0.06916 0.05606
   1  -1   2 13219.0   491.81653 0.84723-0.75794 0.01457-0.14853-0.26889 0.39410
   1   1   3 20489.1   765.0 121 0.67925-0.57455-0.67309 0.80705 0.47319-0.29364
   1   1   3 18923.3   755.1 376 0.93286-0.82814-0.30290 0.43682 0.07777 0.10176
   1   1   3 22101.8   823.4 965-0.41387 0.51853-0.41985 0.55378 0.65727-0.47777
   1   1   3 20479.0   820.51226 0.06034 0.04438-0.68978 0.82372 0.70896-0.52943
   1   1   3 21812.9  1050.41643 0.89234-0.78764 0.02713 0.10683-0.17894 0.35846
  -1   1  -3 20138.7   817.7 263 0.40891-0.51361-0.42400 0.55796-0.65891 0.47936
  -1   1  -3 20578.7   797.9 567-0.44807 0.34335-0.73871 0.87264-0.60999 0.43046
  -1   1  -3 19809.3   788.4 794-0.43496 0.33030-0.73977 0.87371-0.61562 0.43612
  -1   1  -3 20881.3   900.71674 0.73849-0.84319-0.01018 0.14414-0.43702 0.25749
  -1  -1  -3 20847.9   753.4 160 0.70667-0.81137-0.70650 0.57254 0.16357-0.34312
  -1  -1  -3 21657.5   894.8 403 0.82167-0.92639-0.47630 0.34237-0.06699-0.11254
  -1  -1  -3 21130.0   792.1 939-0.49601 0.39135-0.57273 0.43879 0.48526-0.66477
  -1  -1  -3 21468.7   779.21178-0.34562 0.24090-0.68141 0.54747 0.52055-0.70009
  -1  -1  -3 21940.9   952.51673 0.74743-0.85212-0.00835-0.12561-0.42500 0.24547
   1  -1   3 21086.4   900.1 236 0.53097-0.42627-0.54295 0.40899-0.47325 0.65280
   1  -1   3 21284.5   760.9 511 0.02934 0.07538-0.82848 0.69455-0.52792 0.70745
   1  -1   3 20064.3   779.9 837-0.54408 0.64874-0.82176 0.68782-0.31668 0.49619
   1  -1   3 19486.0   783.11107-0.82532 0.93003-0.45643 0.32248 0.08458 0.09495
   1  -1   3 19862.7   757.41440 0.93006-0.82535 0.32228-0.45622 0.09477 0.08476
   1  -1   3 21798.0   818.41638 0.91080-0.80610 0.03280-0.16677-0.13629 0.31581
   1   1   4   997.0    75.5 129 0.69139-0.57128-0.68663 0.82059 0.41165-0.17779
   1   1   4   898.4    80.0 373 0.94238-0.82224-0.28167 0.41560 0.09435 0.13949
   1   1   4  1125.0    92.4 955-0.44933 0.56939-0.48319 0.61712 0.59322-0.35941
   1   1   4   994.3    74.71205-0.12153 0.24165-0.70106 0.83500 0.63930-0.40545
   1   1   4  1034.1   128.61633 0.92572-0.80562 0.03804 0.09592-0.09824 0.33208
  -1   1  -4   860.8    88.8 253 0.45963-0.57974-0.47357 0.60754-0.59007 0.35620
  -1   1  -4  1077.3    74.3 545-0.26604 0.14591-0.79766 0.93159-0.59450 0.36066
  -1   1  -4   927.0    78.5 808-0.47811 0.35805-0.77844 0.91237-0.52560 0.29179
  -1   1  -4  1098.7    80.11667 0.77610-0.89620-0.00207 0.13603-0.38456 0.15072
  -1  -1  -4   964.1    69.4 171 0.69957-0.81968-0.70192 0.56796 0.07009-0.30396
  -1  -1  -4   959.4    74.2 407 0.80441-0.92455-0.49611 0.36218-0.08506-0.14878
  -1  -1  -4   916.8    88.5 923-0.53255 0.41249-0.64952 0.51558 0.36946-0.60327
  -1  -1  -4   952.0    62.31149-0.56698 0.44685-0.61924 0.48529 0.35998-0.59383
  -1  -1  -4  1047.4    89.41667 0.77747-0.89757-0.00178-0.13218-0.38256 0.14871
   1  -1   4   984.5    73.6 221 0.58897-0.46886-0.59883 0.46487-0.35332 0.58719
   1  -1   4  1026.0    58.8 473 0.35258-0.23245-0.77722 0.64329-0.39967 0.63352
   1  -1   4   943.5    63.1 854-0.56781 0.68787-0.82292 0.68898-0.18018 0.41399
   1  -1   4   974.2    78.41109-0.81149 0.93161-0.46952 0.33558 0.10332 0.13053
   1  -1   4  1014.2    73.41438 0.93764-0.81752 0.30826-0.44220 0.11207 0.12178
   1  -1   4   943.1    82.41628 0.94190-0.82179 0.04369-0.17766-0.05220 0.28604
   1   1   5  2606.2   175.8 133 0.69582-0.56030-0.69163 0.82559 0.38304-0.09485
   1   1   5  2773.2   150.9 369 0.95247-0.81692-0.25685 0.39078 0.11327 0.17489
   1   1   5  2942.9   168.4 948-0.46962 0.60508-0.52149 0.65543 0.55003-0.26191
   1   1   5  2770.2   140.01192-0.23237 0.36791-0.69635 0.83029 0.58518-0.29702
   1   1   5  2690.8   224.91626 0.94738-0.81187 0.04612 0.08784-0.03504 0.32320
  -1   1  -5  2635.7   155.3 246 0.48892-0.62444-0.50271 0.63667-0.54494 0.25675
  -1   1  -5  2783.4   135.5 529-0.12765-0.00789-0.82137 0.95530-0.56930 0.28114
  -1   1  -5  2672.7   173.7 815-0.49747 0.36201-0.79397 0.92791-0.47617 0.18805
  -1   1  -5  2570.3   192.41665 0.79154-0.92705 0.00136 0.13261-0.36149 0.07333
  -1  -1  -5  2963.2   165.5 179 0.69088-0.82640-0.69405 0.56009 0.00186-0.29004
  -1  -1  -5  2790.7   175.8 411 0.78413-0.91968-0.51811 0.38418-0.10503-0.18313
  -1  -1  -5  2583.5   185.3 910-0.55419 0.41873-0.70095 0.56702 0.27341-0.56153
  -1  -1  -5  2950.5   186.61129-0.70361 0.56807-0.55042 0.41648 0.23126-0.51943
  -1  -1  -5  2714.4   176.21665 0.79082-0.92633 0.00120-0.13516-0.36259 0.07443
   1  -1   5  2782.2   195.8 209 0.62662-0.49110-0.63451 0.50054-0.25615 0.54434
   1  -1   5  2645.0   184.1 443 0.58202-0.44647-0.67661 0.54268-0.26733 0.55548
   1  -1   5  2765.6   137.8 866-0.57617 0.71162-0.81328 0.67935-0.08540 0.37351
   1  -1   5  2656.4   145.11113-0.79545 0.93099-0.48364 0.34970 0.12444 0.16373
   1  -1   5  2784.6   192.01435 0.94586-0.81032 0.29169-0.42564 0.13192 0.15625
   1  -1   5  2910.7   150.11621 0.96053-0.82502 0.05163-0.18559 0.01034 0.27781
   1   1   6 17416.1   811.6 134 0.69745-0.54652-0.69321 0.82717 0.37211-0.02961
   1   1   6 17604.9   800.4 366 0.96240-0.81143-0.22964 0.36356 0.13397 0.20849
   1   1   6 18298.3   800.0 944-0.48183 0.63268-0.54385 0.67779 0.52229-0.17986
   1   1   6 16899.0   757.21184-0.29791 0.44887-0.68904 0.82298 0.54896-0.20648
  -1   1  -6 17638.8   716.2 242 0.50646-0.65738-0.51910 0.65306-0.51656 0.17405
  -1   1  -6 17410.6   715.8 518-0.03435-0.11661-0.82799 0.96192-0.54643 0.20396
  -1   1  -6 16628.2   765.4 819-0.50644 0.35559-0.80067 0.93461-0.45050 0.10807
  -1   1  -6 17744.6   774.21664 0.79627-0.94718 0.00235 0.13161-0.35423 0.01176
  -1  -1  -6 17513.9   721.7 185 0.68109-0.83202-0.68585 0.55189-0.05262-0.28988
  -1  -1  -6 17896.6   824.2 415 0.76147-0.91243-0.54067 0.40675-0.12673-0.21573
  -1  -1  -6 18671.4   758.11113-0.79119 0.64024-0.48723 0.35329 0.12991-0.47239
  -1  -1  -6 17446.4   825.91664 0.79520-0.94612 0.00212-0.13608-0.35587 0.01341
   1  -1   6 17649.6   728.8 420 0.73255-0.58159-0.56759 0.43366-0.15243 0.49489
   1  -1   6 17595.0   698.7 875-0.57887 0.72972-0.79998 0.66604-0.01266 0.35509
   1  -1   6 16788.1   771.51116-0.77764 0.92859-0.49818 0.36424 0.14708 0.19540
   1  -1   6 17363.3   911.41431 0.95406-0.80311 0.27356-0.40750 0.15356 0.18892
   1  -1   6 17594.7   757.81615 0.97296-0.82205 0.05831-0.19227 0.06168 0.28078
   1   1   7  3741.9   204.9 942-0.48812 0.65437-0.55692 0.69086 0.50604-0.10931
   1   1   7  3956.7   235.21180-0.33461 0.50097-0.68356 0.81750 0.52706-0.13026
  -1   1  -7  3656.6   230.6 240 0.51585-0.68219-0.52839 0.66235-0.50029 0.10346
  -1   1  -7  3597.8   202.8 511 0.02227-0.18864-0.82859 0.96252-0.53009 0.13331
  -1   1  -7  3739.3   222.9 820-0.51070 0.34445-0.80310 0.93703-0.43914 0.04240
  -1   1  -7  3560.2   283.71664 0.79491-0.96123 0.00205 0.13191-0.35632-0.04046
  -1  -1  -7  3370.6   202.7 190 0.67156-0.83790-0.67627 0.54231-0.09982-0.29700
  -1  -1  -7  3519.3   262.2 419 0.73617-0.90255-0.56442 0.43050-0.14918-0.24760
  -1  -1  -7  3460.9   219.81101-0.85061 0.68425-0.43072 0.29678 0.04778-0.44457
  -1  -1  -7  3528.3   235.11664 0.79409-0.96041 0.00187-0.13583-0.35758-0.03920
   1  -1   7  3790.7   260.4 402 0.83121-0.66484-0.46467 0.33074-0.05677 0.45355
   1  -1   7  3472.4   198.5 882-0.57800 0.74425-0.78592 0.65199 0.04676 0.34997
   1  -1   7  3868.8   224.21120-0.75811 0.92448-0.51332 0.37938 0.17053 0.22626
   1   1   8  5471.7   328.7 941-0.49138 0.67303-0.56287 0.69681 0.49805-0.04701
   1   1   8  4978.1   272.71177-0.35345 0.53523-0.68006 0.81400 0.51562-0.06452
  -1   1  -8  5220.7   347.7 239 0.52014-0.70188-0.53268 0.66664-0.49265 0.04150
  -1   1  -8  5377.2   250.5 508 0.05286-0.23465-0.82772 0.96165-0.52067 0.06958
  -1   1  -8  5057.5   320.11665 0.78962-0.97135 0.00094 0.13302-0.36441-0.08669
  -1  -1  -8  5106.5   305.8 195 0.66103-0.84278-0.66720 0.53324-0.14173-0.30942
  -1  -1  -8  5527.8   309.5 424 0.70871-0.89050-0.58812 0.45419-0.17252-0.27857
  -1  -1  -8  5182.2   297.91091-0.89259 0.71081-0.38031 0.24637-0.02108-0.43003
  -1  -1  -8  5145.9   328.21665 0.78929-0.97102 0.00086-0.13483-0.36492-0.08618
   1  -1   8  4974.2   272.9 386 0.89696-0.71517-0.37064 0.23671 0.02345 0.42763
   1  -1   8  5237.6   270.5 888-0.57573 0.75737-0.77084 0.63691 0.09824 0.35280
   1  -1   8  5481.0   337.01123-0.73712 0.91890-0.52841 0.39447 0.19473 0.25637
   1   1   9   321.7    43.9 940-0.49198 0.68902-0.56429 0.69822 0.49630 0.00905
   1   1   9   184.7    29.91177-0.35938 0.55657-0.67897 0.81291 0.51188-0.00647
  -1   1  -9   189.8    47.8 239 0.52087-0.71803-0.53340 0.66736-0.49134-0.01412
  -1   1  -9   256.4    26.7 507 0.06395-0.26116-0.82721 0.96113-0.51714 0.01174
  -1   1  -9   258.2    44.01666 0.78150-0.97863-0.00097 0.13493-0.37661-0.12880
  -1  -1  -9   260.7    44.6 200 0.65050-0.84766-0.65715 0.52319-0.18062-0.32485
  -1  -1  -9   235.4    46.2 428 0.67907-0.87627-0.61164 0.47771-0.19650-0.30890
  -1  -1  -9   244.2    47.01082-0.92366 0.72647-0.33344 0.19950-0.08100-0.42441
  -1  -1  -9   339.8    72.11666 0.78182-0.97895-0.00090-0.13306-0.37613-0.12928
   1  -1   9   288.3    44.9 374 0.94089-0.74368-0.28539 0.15146 0.09209 0.41331
   1  -1   9   324.8    44.3 894-0.57231 0.76935-0.75515 0.62121 0.14435 0.36100
   1  -1   9   258.7    50.41127-0.71467 0.91186-0.54345 0.40951 0.21943 0.28599
   1   1  10  1041.9   108.5 941-0.49093 0.70336-0.56197 0.69590 0.49924 0.06042
   1   1  10  1105.6    95.51177-0.35640 0.56900-0.67952 0.81346 0.51377 0.04596
  -1   1 -10  1259.9   125.6 239 0.51893-0.73149-0.53150 0.66546-0.49479-0.06499
  -1   1 -10  1078.7    85.7 507 0.06030-0.27292-0.82737 0.96130-0.51833-0.04138
  -1   1 -10  1116.7   109.41668 0.77115-0.98369-0.00366 0.13762-0.39175-0.16797
  -1  -1 -10  1148.6   112.4 204 0.63937-0.85194-0.64691 0.51295-0.21714-0.34264
  -1  -1 -10  1191.2   122.8 433 0.64728-0.85990-0.63476 0.50083-0.22098-0.33873
  -1  -1 -10   937.5    98.61668 0.77228-0.98482-0.00343-0.13053-0.39013-0.16960
   1  -1  10   977.8    81.4 362 0.97047-0.75785-0.20457 0.07065 0.15288 0.40683
   1  -1  10   891.0    98.8 899-0.56768 0.78011-0.73919 0.60526 0.18660 0.37306
   1  -1  10  1113.1    93.11131-0.69098 0.90359-0.55795 0.42401 0.24462 0.31511
   1   1  11   930.8    92.3 942-0.48821 0.71604-0.55708 0.69102 0.50584 0.10813
   1   1  11   748.0    72.11178-0.34675 0.57476-0.68122 0.81516 0.51985 0.09420
  -1   1 -11   867.2   102.8 240 0.51494-0.74291-0.52750 0.66146-0.50188-0.11222
  -1   1 -11   867.5    60.1 509 0.04517-0.27321-0.82793 0.96186-0.52321-0.09082
  -1   1 -11   693.2    64.0 711-0.98890 0.76086 0.12768 0.00625-0.20777-0.40626
  -1   1 -11   717.7    90.01671 0.75916-0.98710-0.00585 0.13981-0.40881-0.20523
  -1  -1 -11   952.5   101.7 209 0.62800-0.85597-0.63583 0.50187-0.25213-0.36197
  -1  -1 -11   903.1   100.2 438 0.61311-0.84115-0.65760 0.52367-0.24578-0.36824
  -1  -1 -11  1016.9   127.01670 0.76085-0.98880-0.00552-0.12844-0.40643-0.20761
   1  -1  11   783.0    79.8 904-0.56219 0.79002-0.72273 0.58879 0.22614 0.38783
   1  -1  11   803.8   102.21135-0.66567 0.89369-0.57260 0.43866 0.26997 0.34407
   1   1  12     1.0    29.5 943-0.48458 0.72781-0.54959 0.68353 0.51524 0.15303
   1   1  12    -2.4    25.91180-0.33116 0.57459-0.68412 0.81806 0.52916 0.13920
  -1   1 -12    82.5    44.5 242 0.50923-0.75261-0.52182 0.65579-0.51182-0.15660
  -1   1 -12    40.2    16.4 512 0.01975-0.26320-0.82859 0.96252-0.53089-0.13744
  -1   1 -12    73.7    47.41673 0.74555-0.98890-0.00873 0.14269-0.42755-0.24080
  -1  -1 -12    69.0    34.1 213 0.61597-0.85935-0.62443 0.49047-0.28582-0.38260
  -1  -1 -12    44.7    29.9 444 0.57673-0.82018-0.67966 0.54574-0.27093-0.39740
  -1  -1 -12    90.2    58.71672 0.74791-0.99126-0.00790-0.12606-0.42434-0.24401
   1  -1  12    71.0    31.4 909-0.55601 0.79924-0.70557 0.57163 0.26370 0.40458
   1  -1  12    43.8    52.11139-0.63916 0.88259-0.58647 0.45253 0.29568 0.37268
   1   1  13   391.3    62.6 945-0.47967 0.73830-0.54039 0.67433 0.52695 0.19563
   1   1  13   454.4    49.21182-0.31198 0.57082-0.68687 0.82081 0.54089 0.18178
  -1   1 -13   337.8    76.0 243 0.50188-0.76067-0.51493 0.64889-0.52404-0.19871
  -1   1 -13   414.2    46.4 516-0.01396-0.24490-0.82851 0.96244-0.54075-0.18190
  -1   1 -13   396.7    81.31675 0.73059-0.98935-0.01149 0.14545-0.44744-0.27522
  -1  -1 -13   506.2    80.7 217 0.60318-0.86197-0.61277 0.47881-0.31850-0.40425
  -1  -1 -13   362.1    60.8 449 0.53756-0.79643-0.70141 0.56748-0.29622-0.42643
  -1  -1 -13   405.5    90.41675 0.73364-0.99240-0.01089-0.12307-0.44345-0.27921
   1  -1  13   426.4    58.3 914-0.54903 0.80765-0.68783 0.55390 0.29969 0.42289
   1  -1  13   482.4    83.91143-0.61113 0.86998-0.60005 0.46611 0.32154 0.40113
   1   1  14   234.9    47.5 947-0.47406 0.74808-0.52919 0.66313 0.54046 0.23643
   1   1  14   210.5    49.71185-0.28809 0.56235-0.69036 0.82430 0.55459 0.22239
  -1   1 -14   137.4    53.7 245 0.49343-0.76762-0.50655 0.64052-0.53805-0.23902
  -1   1 -14   221.8    80.71678 0.71427-0.98844-0.01476 0.14872-0.46836-0.30861
  -1  -1 -14   163.1    51.6 221 0.59014-0.86434-0.59997 0.46601-0.35057-0.42650
  -1  -1 -14   140.9    45.4 455 0.49596-0.77024-0.72203 0.58810-0.32179-0.45517
  -1  -1 -14   203.3    72.11678 0.71806-0.99222-0.01404-0.11992-0.46358-0.31340
   1  -1  14   184.9    45.3 918-0.54142 0.81544-0.66925 0.53531 0.33453 0.44237
   1  -1  14   156.7    60.21147-0.58182 0.85608-0.61282 0.47888 0.34763 0.42936
   1   1  15    59.1    49.6 949-0.46718 0.75659-0.51683 0.65077 0.55551 0.27569
   1   1  15   -17.9    49.61189-0.26127 0.55094-0.69337 0.82731 0.56980 0.26150
  -1   1 -15    22.6    49.6 247 0.48376-0.77337-0.49706 0.63102-0.55354-0.27785
  -1   1 -15   -73.1    49.61681 0.69670-0.98627-0.01821 0.15217-0.49005-0.34124
  -1  -1 -15    15.6    37.9 225 0.57628-0.86589-0.58682 0.45286-0.38198-0.44941
  -1  -1 -15    74.5    33.2 460 0.45155-0.74124-0.74162 0.60769-0.34753-0.48373
  -1  -1 -15   132.0    71.61680 0.70123-0.99080-0.01724-0.11672-0.48455-0.34674
   1  -1  15    51.2    35.4 923-0.53284 0.82225-0.65018 0.51624 0.36835 0.46285
   1  -1  15    47.3    37.11152-0.55049 0.84016-0.62576 0.49181 0.37369 0.45761
   1   1  16   219.8    57.6 951-0.45978 0.76459-0.50259 0.63653 0.57174 0.31376
   1   1  16   276.4    57.91192-0.23036 0.53545-0.69652 0.83046 0.58625 0.29937
  -1   1 -16   217.3    51.4 250 0.47305-0.77806-0.48641 0.62037-0.57024-0.31547
  -1   1 -16   183.4    60.91684 0.67792-0.98290-0.02161 0.15557-0.51234-0.37327
  -1  -1 -16   226.6    52.7 229 0.56182-0.86684-0.57284 0.43888-0.41294-0.47276
  -1  -1 -16   178.3    38.8 466 0.40417-0.70928-0.75991 0.62598-0.37346-0.51212
  -1  -1 -16    84.8    55.41683 0.68319-0.98817-0.02066-0.11330-0.50618-0.37943
   1  -1  16   212.1    50.6 927-0.52377 0.82858-0.62989 0.49596 0.40149 0.48402
   1  -1  16   227.6    61.51156-0.51795 0.82304-0.63744 0.50350 0.40000 0.48562
   1   2 -16   317.0    75.8 251 0.46734-0.65540-0.48172 0.74964-0.57829-0.27424
   1   2 -16   266.2    66.71671 0.75671-0.94473-0.00635 0.27427-0.41223-0.44020
  -1   2  16   283.5    53.3 953-0.45468 0.64254-0.49291 0.76078 0.58250 0.26985
  -1  -2  16   285.3    55.1 900-0.56653 0.75439-0.73516 0.46728 0.19639 0.65597
  -1  -2  16   416.7    88.01130-0.68967 0.87781-0.56271 0.29483 0.24131 0.61112
   1  -2 -16   313.0    73.7 205 0.63891-0.82697-0.64618 0.37826-0.21905-0.63348
   1  -2 -16   294.7    71.0 434 0.64615-0.83431-0.63559 0.36773-0.22175-0.63064
   1  -2 -16   195.3    73.21670 0.75952-0.94755-0.00579-0.26213-0.40829-0.44413
   1   2 -15   172.4    55.0 249 0.47695-0.64961-0.49057 0.75849-0.56404-0.23417
   1   2 -15   259.0    86.31667 0.77811-0.95073-0.00164 0.26957-0.38161-0.41651
  -1   2  15   143.8    58.0 951-0.46075 0.63322-0.50442 0.77230 0.56967 0.22838
  -1  -2  15   234.9    51.4 894-0.57197 0.74444-0.75385 0.48598 0.14793 0.65012
  -1  -2  15   246.1    83.01125-0.72488 0.89761-0.53668 0.26880 0.20841 0.58971
   1  -2 -15   257.9    50.1 199 0.65253-0.82519-0.65912 0.39120-0.17339-0.62481
   1  -2 -15   158.5    78.9 427 0.68902-0.86176-0.60373 0.33587-0.18892-0.60916
   1  -2 -15   274.6    75.01667 0.77885-0.95147-0.00149-0.26644-0.38052-0.41759
   1   2 -14   267.6    68.7 247 0.48512-0.64237-0.49840 0.76632-0.55138-0.19251
   1   2 -14   305.8    78.01663 0.79857-0.95578 0.00280 0.26512-0.35066-0.39315
  -1   2  14   224.6    68.2 949-0.46587 0.62294-0.51435 0.78222 0.55840 0.18534
  -1  -2  14   185.0    43.9 888-0.57580 0.73287-0.77123 0.50336 0.09701 0.64673
  -1  -2  14   126.3    62.11120-0.75564 0.91295-0.51515 0.24726 0.17345 0.57035
   1  -2 -14   140.6    42.5 193 0.66531-0.82255-0.67075 0.40283-0.12563-0.61826
   1  -2 -14   263.2    55.9 420 0.72865-0.88597-0.57102 0.30317-0.15582-0.58795
   1  -2 -14   230.2    72.81663 0.79730-0.95451 0.00252-0.27044-0.35263-0.39117
   1   2 -13   153.0    49.0 246 0.49152-0.63336-0.50527 0.77319-0.54074-0.14883
   1   2 -13   101.4    49.81659 0.81823-0.96004 0.00739 0.26053-0.31913-0.37036
  -1   2  13   128.9    49.1 948-0.47010 0.61177-0.52241 0.79029 0.54894 0.14049
  -1   2  13    92.8    18.61207-0.10385 0.24576-0.70103 0.96891 0.64705 0.04244
  -1  -2  13   108.5    36.9 882-0.57809 0.71976-0.78687 0.51900 0.04323 0.64620
  -1  -2  13   153.0    61.11115-0.78502 0.92692-0.49216 0.22428 0.13795 0.55154
   1  -2 -13   175.9    46.4 188 0.67664-0.81848-0.68163 0.41370-0.07509-0.61448
   1  -2 -13    99.8    53.2 414 0.76552-0.90743-0.53704 0.26919-0.12252-0.56694
   1  -2 -13   132.9    55.21660 0.81487-0.95667 0.00645-0.27438-0.32467-0.36482
   1   2 -12    12.1    35.2 244 0.49696-0.62339-0.51020 0.77812-0.53214-0.10311
   1   2 -12   104.6    51.61655 0.83717-0.96357 0.01214 0.25578-0.28688-0.34829
  -1   2  12    13.0    36.5 947-0.47357 0.59985-0.52825 0.79613 0.54159 0.09353
  -1   2  12    27.8    16.81207-0.10747 0.23395-0.70107 0.96895 0.64547-0.01030
  -1  -2  12    12.3    30.5 875-0.57886 0.70513-0.80025 0.53238-0.01392 0.64905
  -1  -2  12    53.2    47.11109-0.81279 0.93928-0.46833 0.20045 0.10156 0.53362
   1  -2 -12    14.9    26.5 181 0.68690-0.81333-0.69087 0.42295-0.02143-0.61382
   1  -2 -12    35.1    39.3 408 0.80016-0.92666-0.50086 0.23301-0.08930-0.54585
   1  -2 -12    87.6    48.71657 0.83149-0.95789 0.01066-0.27858-0.29676-0.33841
   1   2 -11   196.1    48.7 244 0.50042-0.61144-0.51359 0.78151-0.52641-0.05451
   1   2 -11   210.5    48.41651 0.85537-0.96637 0.01674 0.25118-0.25384-0.32702
  -1   2  11   116.7    38.8 946-0.47543 0.58631-0.53208 0.79996 0.53709 0.04372
  -1   2  11   183.5    27.81208-0.09725 0.20833-0.70101 0.96889 0.64985-0.06899
  -1   2  11   173.8    26.91384 0.98501-0.87394-0.00742 0.27530 0.44478 0.13608
  -1  -2  11   226.4    45.6 867-0.57633 0.68721-0.81206 0.54419-0.07551 0.65632
  -1  -2  11   251.2    61.21104-0.83928 0.95036-0.44277 0.17489 0.06438 0.51648
   1  -2 -11   153.6    36.8 175 0.69594-0.80696-0.69810 0.43018 0.03603-0.61696
   1  -2 -11   135.4    44.9 401 0.83222-0.94330-0.46331 0.19546-0.05584-0.52499
   1  -2 -11   121.9    45.01653 0.84735-0.95834 0.01459-0.28252-0.26868-0.31218
   1   2 -10  2519.3   198.4 243 0.50181-0.59742-0.51486 0.78278-0.52416-0.00245
   1   2 -10  2394.3   190.61647 0.87298-0.96856 0.02143 0.24649-0.21965-0.30690
  -1   2  10  2322.4   156.4 946-0.47595 0.57143-0.53309 0.80096 0.53587-0.00937
  -1   2  10  2384.7   124.71211-0.06843 0.16409-0.70010 0.96799 0.66212-0.13557
  -1   2  10  2109.1   112.41388 0.98894-0.89328 0.01786 0.25003 0.42184 0.10470
  -1  -2  10  2369.6   129.0 859-0.57183 0.66731-0.82010 0.55223-0.14191 0.66841
  -1  -2  10  2278.8   185.01098-0.86450 0.96016-0.41518 0.14730 0.02635 0.50020
   1  -2 -10  2305.3   154.2 167 0.70252-0.79813-0.70387 0.43595 0.09857-0.62518
   1  -2 -10  2299.6   219.9 395 0.86163-0.95730-0.42469 0.15683-0.02194-0.50458
   1  -2 -10  2368.7   186.71650 0.86234-0.95793 0.01871-0.28663-0.24059-0.28595
   1   2  -9  3230.0   191.1 244 0.50044-0.58064-0.51361 0.78153-0.52638 0.05409
   1   2  -9  3340.5   259.01643 0.89014-0.97032 0.02649 0.24143-0.18374-0.28850
  -1   2   9  3521.4   220.6 946-0.47471 0.55480-0.53070 0.79857 0.53877-0.06657
  -1   2   9  3333.4   156.91218-0.00742 0.08767-0.69677 0.96465 0.68567-0.21344
  -1   2   9  3111.7   147.11392 0.99128-0.91103 0.03874 0.22915 0.40206 0.07017
  -1  -2   9  3206.9   236.3 850-0.56313 0.64322-0.82439 0.55651-0.21447 0.68666
  -1  -2   9  2994.7   186.51092-0.88814 0.96839-0.38619 0.11831-0.01316 0.48539
   1  -2  -9  3150.6   205.2 159 0.70658-0.78678-0.70678 0.43886 0.16709-0.63938
   1  -2  -9  3456.3   193.4 389 0.88864-0.96889-0.38426 0.11641 0.01219-0.48440
   1  -2  -9  3347.7   242.31647 0.87667-0.95684 0.02244-0.29036-0.21217-0.26007
   1   2  -8   387.5    53.4 245 0.49576-0.56056-0.50885 0.77677-0.53423 0.11626
   1   2  -8   422.6    53.41639 0.90696-0.97174 0.03188 0.23604-0.14548-0.27244
  -1   2   8   409.2    52.6 948-0.47099 0.53568-0.52411 0.79199 0.54692-0.12904
  -1   2   8   393.9    34.91231 0.10519-0.04036-0.68335 0.95123 0.72262-0.30471
  -1   2   8   385.4    30.21394 0.99244-0.92761 0.05510 0.21278 0.38675 0.03116
  -1  -2   8   390.2    64.0 840-0.54912 0.61381-0.82315 0.55528-0.29426 0.71215
  -1  -2   8   417.3    50.71086-0.91035 0.97518-0.35481 0.08693-0.05408 0.47200
   1  -2  -8   449.0    49.4 150 0.70716-0.77196-0.70566 0.43774 0.24301-0.66098
   1  -2  -8   481.2    63.4 382 0.91320-0.97804-0.34187 0.07402 0.04651-0.46441
   1  -2  -8   365.0    79.81643 0.89014-0.95491 0.02649-0.29441-0.18374-0.23418
   1   2  -7  1685.0   128.0 247 0.48625-0.53563-0.49950 0.76742-0.54960 0.18595
   1   2  -7  1872.4   137.91440 0.93095-0.98038 0.32067-0.05279 0.09674-0.46035
   1   2  -7  1738.3   154.91634 0.92350-0.97287 0.03721 0.23072-0.10415-0.25946
  -1   2   7  1561.3   120.8 950-0.46477 0.51407-0.51152 0.77939 0.56132-0.19774
  -1   2   7  1892.4    97.61257 0.32185-0.27243-0.63210 0.89998 0.76724-0.40364
  -1   2   7  1789.8    87.21395 0.99256-0.94313 0.05690 0.21098 0.38493-0.02132
  -1  -2   7  1975.4   103.2 828-0.52740 0.57670-0.81416 0.54629-0.38243 0.74601
  -1  -2   7  1664.6   148.81562 0.96687-0.91750 0.10699-0.37492 0.49652-0.13291
   1  -2  -7  1975.8   132.2 140 0.70227-0.75165-0.69909 0.43117 0.32817-0.69182
   1  -2  -7  2014.4   168.4 376 0.93507-0.98449-0.29813 0.03027 0.08152-0.44511
   1  -2  -7  1586.4   166.51640 0.90298-0.95234 0.03030-0.29823-0.15488-0.20873
   1   2  -6   707.8    79.3 250 0.47003-0.50400-0.48344 0.75136-0.57482 0.26549
   1   2  -6   571.2    75.0 758-0.29689 0.26299-0.59266 0.86053-0.80219 0.49292
   1   2  -6   724.8    73.51433 0.94965-0.98366 0.28363-0.01575 0.14185-0.45114
   1   2  -6   728.8    68.11628 0.94008-0.97404 0.04300 0.22492-0.05769-0.25160
  -1   2   6   537.9    86.4  72 0.53585-0.50187-0.52287 0.79079 0.78770-0.47837
  -1   2   6   723.2    64.0 953-0.45385 0.48775-0.49137 0.75924 0.58420-0.27492
  -1   2   6   834.3    34.21313 0.72982-0.69582-0.41129 0.67917 0.73074-0.42145
  -1   2   6   728.0    32.61385 0.98569-0.95168-0.00336 0.27125 0.44132-0.13203
  -1   2   6   798.0    80.21579 0.99199-0.95803 0.09326 0.17466 0.36307-0.05378
  -1  -2   6   687.5    65.5 815-0.49629 0.53019-0.79309 0.52522-0.47934 0.78861
  -1  -2   6   706.2    68.11558 0.95866-0.92470 0.10951-0.37743 0.52379-0.21450
   1  -2  -6   741.2    66.3 128 0.68919-0.72317-0.68416 0.41623 0.42433-0.73366
   1  -2  -6   795.6    78.6 369 0.95427-0.98827-0.25216-0.01569 0.11684-0.42612
   1  -2  -6   745.5    79.71636 0.91513-0.94909 0.03418-0.30210-0.12562-0.18367
   1   2  -5  3447.9   206.4 256 0.44291-0.46148-0.45759 0.72551-0.61369 0.35868
   1   2  -5  3312.1   210.6 748-0.25105 0.23255-0.53827 0.80614-0.84268 0.58771
   1   2  -5  3541.7   186.71426 0.96611-0.98470 0.24267 0.02521 0.18978-0.44476
   1   2  -5  3420.5   216.11622 0.95713-0.97569 0.05017 0.21776-0.00206-0.25292
  -1   2   5  3185.7   286.0  62 0.49311-0.47454-0.47896 0.74688 0.83630-0.58129
  -1   2   5  3457.0   166.3 959-0.43649 0.45500-0.46023 0.72810 0.61763-0.36267
  -1   2   5  3368.7   247.61577 0.99040-0.97185 0.09474 0.17319 0.37746-0.12248
  -1  -2   5  3261.1   226.0 207 0.63265-0.61409-0.64051 0.37259-0.23797 0.49298
  -1  -2   5  3397.5   126.0 426 0.69426-0.67567-0.59974 0.33188-0.18448 0.43944
  -1  -2   5  3626.1   121.0 538-0.20881 0.22740-0.80933 0.54147-0.58568 0.84064
  -1  -2   5  3481.7   238.5 799-0.45162 0.47012-0.75480 0.48693-0.58424 0.83921
  -1  -2   5  3507.5   196.21551 0.94083-0.92228 0.11412-0.38204 0.57284-0.31786
   1  -2  -5  3379.7   185.3 113 0.66344-0.68200-0.65636 0.38844 0.53266-0.78767
   1  -2  -5  3693.0   278.9 362 0.97053-0.98912-0.20439-0.06347 0.15302-0.40798
   1  -2  -5  3143.0   192.81633 0.92658-0.94513 0.03833-0.30625-0.09595-0.15903
   1   2  -4  6682.9   302.4 265 0.39996-0.40312-0.41557 0.68349-0.66989 0.46920
   1   2  -4  6458.7   284.4 735-0.18814 0.18504-0.46146 0.72934-0.88475 0.68409
   1   2  -4  6355.3   337.21418 0.97969-0.98287 0.19684 0.07104 0.24133-0.44199
   1   2  -4  6720.9   321.21614 0.97483-0.97798 0.05932 0.20860 0.07044-0.27111
  -1   2   4  6274.7   379.3  49 0.42964-0.42648-0.41411 0.68203 0.89136-0.69067
  -1   2   4  6774.5   377.7 715-0.98366 0.98684 0.15365 0.11421-0.18919 0.38984
  -1   2   4  6286.5   320.2 967-0.40977 0.41288-0.41286 0.68074 0.66387-0.46322
  -1   2   4  6003.6   346.51573 0.98592-0.98277 0.09805 0.16988 0.40958-0.20891
  -1  -2   4  6476.1   308.9 217 0.60037-0.59721-0.61005 0.34213-0.32555 0.52624
  -1  -2   4  6194.4   266.1 394 0.86739-0.86421-0.41647 0.14861-0.01499 0.21563
  -1  -2   4  6389.1   274.6 621-0.80621 0.80939-0.48643 0.21857-0.55173 0.75238
  -1  -2   4  6149.0   348.2 781-0.38767 0.39078-0.69255 0.42468-0.69328 0.89394
  -1  -2   4  6414.1   291.71378 0.97740-0.97422-0.04228-0.22560 0.47598-0.27531
  -1  -2   4  6846.1   318.61539 0.89962-0.89647 0.12169-0.38961 0.65733-0.45667
   1  -2  -4  6638.5   363.4  96 0.61872-0.62188-0.60861 0.34069 0.65187-0.85257
   1  -2  -4  6490.6   323.2 676-0.98704 0.98387-0.12811-0.13975-0.37276 0.17211
   1  -2  -4  6639.9   390.5 925-0.52894 0.52583-0.64119 0.37332 0.38321-0.58386
   1  -2  -4  6404.7   396.11629 0.93774-0.94088 0.04210-0.31003-0.06463-0.13604
   1   2  -3  1157.2    85.6 278 0.33035-0.31810-0.34720 0.61512-0.74792 0.60155
   1   2  -3  1064.0    82.11409 0.98937-0.97714 0.14443 0.12345 0.29691-0.44326
   1   2  -3  1241.0    83.11601 0.99173-0.97947 0.07277 0.19515 0.17993-0.32628
  -1   2   3  1053.0   111.3  31 0.33800-0.35025-0.32079 0.58871 0.94432-0.79795
  -1   2   3  1077.8    93.3 707-0.99324 0.98100 0.10062 0.16724-0.22634 0.37268
  -1   2   3  1079.2   100.2 978-0.36808 0.35579-0.34151 0.60938 0.72498-0.57863
  -1   2   3  1216.6    78.21565 0.97307-0.98533 0.10452 0.16340 0.47301-0.32666
  -1  -2   3  1095.4    83.8 231 0.55211-0.56436-0.56349 0.29557-0.43268 0.57905
  -1  -2   3  1122.0    56.1 384 0.90544-0.91767-0.35599 0.08813 0.03527 0.11107
  -1  -2   3  1112.0    73.1 661-0.95781 0.94558-0.23364-0.03422-0.43231 0.57865
  -1  -2   3  1053.0    99.1 760-0.30229 0.29000-0.59860 0.33072-0.79709 0.94343
  -1  -2   3  1082.2    79.91078 0.10619-0.11848 0.35671-0.62458 0.92019-0.77384
  -1  -2   3  1085.0   153.31372 0.96609-0.97832-0.08087-0.18701 0.50930-0.36295
  -1  -2   3  1239.5    82.41515 0.79226-0.80451 0.13145-0.39937 0.79612-0.64976
   1  -2  -3  1247.0    99.6  75 0.54560-0.53335-0.53236 0.26444 0.77542-0.92179
   1  -2  -3  1084.3    74.7 672-0.98078 0.99301-0.15693-0.11093-0.38955 0.24321
   1  -2  -3  1071.6    77.0 937-0.49943 0.51172-0.57873 0.31085 0.47667-0.62302
   1  -2  -3  1125.1    73.61288 0.56524-0.55301-0.52507 0.25718 0.77049-0.91684
   1  -2  -3  1083.8    65.01626 0.94839-0.93613 0.04653-0.31445-0.03179-0.11456
   1   2  -2 11535.8   489.5 298 0.21708-0.18942-0.23515 0.50307-0.84691 0.75486
   1   2  -2 11772.0   479.41399 0.99327-0.96563 0.08407 0.18381 0.35821-0.45025
   1   2  -2 12058.1   508.31576 0.98940-0.96173 0.09588 0.17204 0.38524-0.47728
  -1   2   2 11633.6   579.8   9 0.21308-0.24074-0.19465 0.46257 0.97856-0.88651
  -1   2   2 12423.2   516.1 700-0.99880 0.97115 0.04478 0.22307-0.26442 0.35645
  -1   2   2 12233.8   517.5 994-0.30302 0.27533-0.23483 0.50271 0.79981-0.70777
  -1   2   2 11111.0   454.21548 0.93014-0.95781 0.11627 0.15165 0.59783-0.50579
  -1  -2   2 12737.2   457.3 249 0.47543-0.50309-0.48907 0.22115-0.56638 0.65843
  -1  -2   2 11923.9   547.2 381 0.91722-0.94487-0.33445 0.06659 0.05277 0.03926
  -1  -2   2 12214.7   490.4 683-0.99510 0.96745-0.07702-0.19084-0.34192 0.43395
  -1  -2   2 12499.9   599.5 736-0.19493 0.16725-0.47018 0.20231-0.88072 0.97276
  -1  -2   2 12114.4   578.41058 0.00637-0.03406 0.22279-0.49066 0.93666-0.84462
  -1  -2   2 11487.3   525.91363 0.94433-0.97197-0.13671-0.13118 0.55495-0.46291
  -1  -2   2 12598.9   455.31466 0.47323-0.50090 0.13401-0.40193 0.96916-0.87712
   1  -2  -2 12025.1   550.5  50 0.43584-0.40818-0.42014 0.15222 0.88688-0.97893
   1  -2  -2 12512.2   590.1 665-0.96921 0.99685-0.19953-0.06833-0.41346 0.32143
   1  -2  -2 12543.0   491.5 953-0.45393 0.48162-0.49152 0.22365 0.58403-0.67607
   1  -2  -2 12442.8   537.91352 0.91074-0.88310-0.20174-0.06614 0.60398-0.69601
   1  -2  -2 13318.2   492.41621 0.95949-0.93182 0.05115-0.31908 0.00648-0.09852
   1   2  -1  1018.2    76.5 327 0.03811 0.00496-0.05759 0.32551-0.94582 0.90809
   1   2  -1  1142.0    89.01071 0.07445-0.03137 0.31448-0.04661 0.92862-0.96635
   1   2  -1  1038.4    81.41388 0.98830-0.94524 0.01315 0.25473 0.42618-0.46390
   1   2  -1  1033.9    61.41515 0.79091-0.74784 0.13151 0.13641 0.79743-0.83516
   1   2  -1  1051.5    63.71742 0.23693-0.19386-0.08376 0.35168-0.86095 0.82322
  -1   2   1  1063.5    69.0 691-0.99970 0.95664-0.01440 0.28226-0.30278 0.34050
  -1   2   1  1060.1    78.31015-0.20375 0.16067-0.08001 0.34788 0.87796-0.84023
  -1   2   1   970.3    65.41506 0.74101-0.78408 0.13369 0.13423 0.84122-0.80349
  -1  -2   1  1047.4    65.8 274 0.34980-0.39287-0.36635 0.09842-0.72758 0.76531
  -1  -2   1  1051.5    81.0 381 0.91857-0.96164-0.33187 0.06401 0.05485-0.01714
  -1  -2   1  1096.7    66.4 696-0.99982 0.95676 0.01881-0.28667-0.28117 0.31888
  -1  -2   1  1048.1    78.91036-0.10413 0.06105 0.06721-0.33508 0.92206-0.88433
  -1  -2   1   995.7    96.01350 0.90249-0.94554-0.21496-0.05292 0.61401-0.57629
   1  -2  -1   959.3   112.0  22 0.29135-0.24829-0.27385 0.00593 0.96158-0.99931
   1  -2  -1  1178.8    85.9 344-0.06082 0.10389 0.04163-0.30955-0.97357 0.93584
   1  -2  -1  1173.0    89.6 657-0.94811 0.99117-0.25903-0.00883-0.44589 0.40818
   1  -2  -1  1016.8    82.7 973-0.38444 0.42752-0.36882 0.10095 0.70257-0.74030
   1  -2  -1  1051.6    89.21382 0.98245-0.93939-0.02059-0.24729 0.45656-0.49428
   1  -2  -1  1061.4    55.11615 0.97222-0.92915 0.05790-0.32582 0.05828-0.09601
   1   2   0  6117.3   311.51048-0.04575 0.10422 0.15031 0.11757 0.93410-0.91752
   1   2   0  6068.2   388.81374 0.96922-0.91075-0.07123 0.33911 0.50104-0.48444
   1   2   0  6128.1   242.01679 0.71217-0.65369-0.01510 0.28302-0.47101 0.48759
  -1   2   0  6662.7   299.6 355-0.13051 0.07203 0.11186 0.15606-0.98167 0.96508
  -1   2   0  6483.9   346.9 683-0.99511 0.93663-0.07694 0.34479-0.34187 0.32527
  -1   2   0  6420.5   279.81044-0.06261 0.00413 0.12665 0.14122 0.93161-0.94818
  -1  -2   0  6035.1   325.9   7 0.20331-0.26179-0.18472-0.08320 0.97971-0.99630
  -1  -2   0  6437.1   273.8 308 0.15583-0.21431-0.17435-0.09357-0.88813 0.87154
  -1  -2   0  6421.6   358.1 382 0.91426-0.97274-0.33991 0.07205 0.04811-0.06470
  -1  -2   0  6530.4   340.2 704-0.99614 0.93766 0.07716-0.34502-0.24252 0.22592
  -1  -2   0  6741.3   327.41014-0.21285 0.15437-0.09385-0.17402 0.87233-0.88890
  -1  -2   0  6345.7   292.61331 0.82355-0.88203-0.32008 0.05220 0.68276-0.69935
  -1  -2   0  6183.2   244.11783-0.11318 0.05470-0.11564-0.15228-0.97839 0.96181
   1  -2   0  6386.7   297.6 317 0.09962-0.04114-0.11860-0.14932-0.91909 0.93568
   1  -2   0  6699.5   342.8 645-0.91006 0.96853-0.33899 0.07113-0.48698 0.50357
   1  -2   0  6393.5   331.7 998-0.28261 0.34108-0.20201-0.06586 0.81914-0.80256
   1  -2   0  6099.9   293.41084-0.91920 0.97767-0.34096 0.07308-0.07193 0.08852
   1  -2   0  6507.7   314.91398 0.99323-0.93475 0.07647-0.34435 0.36576-0.34917
   1  -2   0  6124.1   215.21597 0.99450-0.93603 0.07672-0.34464 0.21379-0.19720
   1  -2   0  6315.3   207.51737 0.28046-0.22198-0.07913-0.18879-0.83775 0.85434
   1   2   1  2086.2   173.31026-0.15126 0.22513-0.00129 0.26916 0.90506-0.83418
   1   2   1  2214.7   139.51357 0.92765-0.85376-0.17119 0.43907 0.58152-0.51061
   1   2   1  2084.6   135.01652 0.85219-0.77831 0.01587 0.25205-0.25978 0.33068
  -1   2  -1  2261.9   124.6 330 0.02038-0.09426-0.03939 0.30732-0.95220 0.88129
  -1   2  -1  2202.6   132.1 673-0.98400 0.91011-0.14294 0.41080-0.38124 0.31033
  -1   2  -1  2158.5   119.11078 0.10810-0.18197 0.35922-0.09135 0.91959-0.99047
  -1  -2  -1  2220.9   122.3  51 0.43980-0.51368-0.42438 0.15646 0.88375-0.95466
  -1  -2  -1  2258.2   109.6 348-0.08699 0.01310 0.06801-0.33593-0.97774 0.90683
  -1  -2  -1  2155.8   163.8 384 0.90631-0.98020-0.35445 0.08659 0.03653-0.10744
  -1  -2  -1  2038.2   122.6 709-0.99158 0.91769 0.11160-0.37945-0.21848 0.14757
  -1  -2  -1  2161.0   168.4 992-0.30818 0.23431-0.24302-0.02485 0.79467-0.86555
  -1  -2  -1  2209.0   115.11306 0.68155-0.75544-0.44945 0.18156 0.74715-0.81806
  -1  -2  -1  2166.2   103.71727 0.36385-0.43773-0.06898-0.19895-0.78754 0.71664
   1  -2   1  2259.5   124.0 293 0.24530-0.17142-0.26297-0.00495-0.82518 0.89609
   1  -2   1  2190.2   161.4 629-0.84320 0.91709-0.44145 0.17359-0.53353 0.60443
   1  -2   1  2104.5   135.31027-0.14876 0.22263 0.00205-0.26992 0.90613-0.83525
   1  -2   1  2238.4   126.01087-0.90842 0.98230-0.35766 0.08978-0.05023 0.12114
   1  -2   1  2185.0   123.61407 0.99096-0.91708 0.13031-0.39819 0.31172-0.24081
   1  -2   1  2086.7    86.81453 0.36363-0.28975 0.13037-0.39829 0.98764-0.91673
   1  -2   1  2274.7    90.71630 0.93712-0.86323 0.04186-0.30978-0.06645 0.13735
   1   2   2  1221.2    79.5  24 0.30227-0.21298-0.28530 0.55322 0.95791-0.83268
   1   2   2  1183.3   100.31009-0.23496 0.32423-0.12734 0.39521 0.85749-0.73229
   1   2   2  1237.8    81.51337 0.85296-0.76366-0.28524 0.55312 0.66124-0.53602
   1   2   2  1202.0    88.81639 0.90578-0.81649 0.03151 0.23641-0.14829 0.27350
  -1   2  -2  1171.1    95.0 310 0.14383-0.23312-0.16253 0.43046-0.89527 0.77004
  -1   2  -2  1345.3    88.8 664-0.96514 0.87584-0.21226 0.48011-0.42073 0.29551
  -1   2  -2  1269.6    79.81726 0.36889-0.45818-0.06836 0.33629-0.78425 0.65903
  -1  -2  -2  1203.8    64.2  88 0.59360-0.68290-0.58274 0.31482 0.70060-0.82583
  -1  -2  -2  1160.8   102.1 387 0.89541-0.98471-0.37314 0.10528 0.02119-0.14641
  -1  -2  -2  1573.7   102.4 711-0.98843 0.89912 0.13025-0.39811-0.20597 0.08075
  -1  -2  -2  1162.1    86.7 973-0.38491 0.29565-0.36964 0.10176 0.70189-0.82708
  -1  -2  -2  1259.5    89.21273 0.45106-0.54035-0.58240 0.31452 0.77648-0.90170
  -1  -2  -2  1198.8    77.11700 0.57024-0.65953-0.04013-0.22779-0.62505 0.49983
   1  -2   2  1251.8    86.2 272 0.36297-0.27367-0.37910 0.11118-0.71327 0.83850
   1  -2   2  1257.7   100.1 608-0.72954 0.81885-0.56319 0.29534-0.57914 0.70436
   1  -2   2  1305.1    72.7 753-0.27176 0.36103-0.56309 0.29522-0.82546 0.95065
   1  -2   2  1265.3    78.61056-0.00291 0.09218 0.21013-0.47800 0.93673-0.81154
   1  -2   2  1258.5   114.81090-0.89600 0.98530-0.37572 0.10784-0.02731 0.15253
   1  -2   2  1292.7    79.31412 0.98709-0.89779 0.16017-0.42806 0.28062-0.15540
   1  -2   2  1219.4    57.21618 0.96588-0.87659 0.05435-0.32227 0.03114 0.09407
   1   2   3 16237.7   776.3  52 0.44686-0.34216-0.43166 0.69958 0.87814-0.69860
   1   2   3 15710.5   711.1 995-0.29717 0.40183-0.22515 0.49303 0.80559-0.62609
   1   2   3 17106.5   698.31315 0.73855-0.63384-0.40367 0.67155 0.72738-0.54785
   1   2   3 16921.7   767.61630 0.93455-0.82986 0.04091 0.22701-0.07385 0.25338
  -1   2  -3 15744.9   615.7 295 0.23663-0.34133-0.25445 0.52237-0.83205 0.65250
  -1   2  -3 16261.2   680.2 653-0.93749 0.83277-0.28393 0.55178-0.45902 0.27949
  -1   2  -3 16768.2   775.2 722-0.12625 0.02159-0.38309 0.65096-0.91329 0.73379
  -1   2  -3 15793.2   596.61696 0.59460-0.69930-0.03609 0.30401-0.60156 0.42203
  -1  -2  -3 16600.0   622.7 115 0.66777-0.77247-0.66081 0.39289 0.51801-0.69756
  -1  -2  -3 15960.2   765.9 390 0.88204-0.98676-0.39479 0.12693 0.00372-0.18325
  -1  -2  -3 17515.0   677.1 712-0.98702 0.88230 0.13759-0.40545-0.20068 0.02115
  -1  -2  -3 15899.4   711.6 957-0.44299 0.33833-0.47159 0.20372 0.60561-0.78511
  -1  -2  -3 15975.8   616.91236 0.14296-0.24767-0.67696 0.40908 0.73289-0.91242
  -1  -2  -3 16637.2   775.01686 0.66457-0.76927-0.02413-0.24379-0.52765 0.34812
   1  -2   3 16231.4   735.5 254 0.45216-0.34746-0.46664 0.19871-0.60065 0.78019
   1  -2   3 16310.0   633.3 581-0.54953 0.65425-0.68977 0.42191-0.60799 0.78752
   1  -2   3 15666.5   676.8 783-0.39552 0.50018-0.70077 0.43290-0.68147 0.86098
   1  -2   3 15885.8   741.71094-0.88203 0.98674-0.39417 0.12628-0.00275 0.18228
   1  -2   3 16966.0   771.71414 0.98435-0.87964 0.17549-0.44338 0.26404-0.08451
   1  -2   3 16561.1   675.31613 0.97629-0.87159 0.06027-0.32819 0.07755 0.10198
   1   2   4 22111.1  1222.2  71 0.53082-0.41070-0.51781 0.78573 0.79392-0.56005
   1   2   4 20926.2   911.7 984-0.34178 0.46184-0.29808 0.56596 0.75780-0.52399
   1   2   4 20916.2   843.31292 0.59241-0.47228-0.50925 0.77713 0.76672-0.53287
   1   2   4 20579.7   766.61624 0.95266-0.83256 0.04824 0.21968-0.01763 0.25147
  -1   2  -4 22367.0   803.2 283 0.30322-0.42333-0.32015 0.58807-0.77465 0.54078
  -1   2  -4 21463.7   838.8 642-0.90037 0.78023-0.35625 0.62411-0.49511 0.26127
  -1   2  -4 21305.7   856.5 742-0.22443 0.10437-0.50628 0.77416-0.86212 0.62831
  -1   2  -4 22034.9   890.31683 0.68198-0.80208-0.02088 0.28880-0.50760 0.27376
  -1  -2  -4 21582.4   765.3 135 0.69757-0.81768-0.69380 0.42588 0.36949-0.60336
  -1  -2  -4 22309.7  1116.1 394 0.86641-0.98654-0.41788 0.15003-0.01620-0.21764
  -1  -2  -4 23017.6   980.2 712-0.98717 0.86703 0.13683-0.40469-0.20121-0.03263
  -1  -2  -4 21102.3  1012.5 943-0.48561 0.36555-0.55160 0.28373 0.51269-0.74650
  -1  -2  -4 21828.4   783.51198-0.17878 0.05866-0.69966 0.43178 0.61257-0.84642
  -1  -2  -4 21291.2   975.31679 0.71197-0.83207-0.01514-0.25279-0.47126 0.23742
   1  -2   4 22370.8   892.1 239 0.51832-0.39821-0.53090 0.26298-0.49586 0.72973
   1  -2   4 21004.2   786.7 548-0.29253 0.41266-0.79099 0.52313-0.59830 0.83214
   1  -2   4 22065.4   918.9 807-0.47551 0.59557-0.77650 0.50863-0.53129 0.76510
   1  -2   4 21863.9   959.71098-0.86673 0.98686-0.41259 0.14471 0.02277 0.21107
   1  -2   4 21703.4   975.21415 0.98313-0.86300 0.18154-0.44942 0.25748-0.02364
   1  -2   4 22116.4   872.41609 0.98289-0.86278 0.06458-0.33250 0.11337 0.12048
   1   2   5  2880.7   191.5  84 0.57900-0.44348-0.56730 0.83522 0.72579-0.43760
   1   2   5  3099.0   216.1 976-0.37350 0.50895-0.35107 0.61894 0.71753-0.42941
   1   2   5  3142.4   172.81271 0.43857-0.30303-0.58788 0.85576 0.77626-0.48810
   1   2   5  3087.4   215.51618 0.96547-0.82996 0.05415 0.21377 0.02951 0.25865
  -1   2  -5  2958.4   195.6 274 0.34982-0.48534-0.36637 0.63429-0.72756 0.43937
  -1   2  -5  3220.5   169.6 631-0.85493 0.71938-0.42583 0.69369-0.52671 0.23855
  -1   2  -5  3017.0   189.1 757-0.29221 0.15676-0.58698 0.85485-0.80689 0.51877
  -1   2  -5  3103.9   166.71677 0.72145-0.85696-0.01325 0.28118-0.45926 0.17110
  -1  -2  -5  2976.5   188.2 149 0.70679-0.84231-0.70532 0.43739 0.25276-0.54095
  -1  -2  -5  3283.6   250.8 398 0.84866-0.98421-0.44237 0.17452-0.03718-0.25097
  -1  -2  -5  2940.5   140.21166-0.44418 0.30864-0.65953 0.39165 0.45542-0.74358
  -1  -2  -5  3023.4   191.51674 0.73688-0.87239-0.01049-0.25743-0.43915 0.15100
   1  -2   5  3027.3   134.0 512 0.01997 0.11558-0.82859 0.56073-0.53082 0.81898
   1  -2   5  3093.1   158.2 826-0.52328 0.65874-0.81167 0.54380-0.39725 0.68537
   1  -2   5  3462.0   184.11101-0.85015 0.98569-0.43122 0.16334 0.04848 0.23969
   1  -2   5  3009.8   183.11605 0.98776-0.85225 0.06865-0.33657 0.14586 0.14229
   1   2   6  1099.1    91.1  92 0.60676-0.45583-0.59625 0.86417 0.67620-0.33369
   1   2   6  1251.5    91.7 970-0.39603 0.54688-0.38873 0.65661 0.68549-0.34307
   1   2   6  1134.5    95.01254 0.30212-0.15117-0.63787 0.90576 0.76502-0.42254
  -1   2  -6  1148.8    81.5 268 0.38261-0.53354-0.39820 0.66613-0.69091 0.34840
  -1   2  -6  1178.8    77.5 621-0.80367 0.65271-0.48930 0.75715-0.55284 0.21037
  -1   2  -6  1077.4   106.0 768-0.33701 0.18616-0.63838 0.90625-0.75917 0.41675
  -1   2  -6  1166.1    94.21674 0.73940-0.89031-0.01000 0.27792-0.43581 0.09334
  -1  -2  -6  1168.1    72.5 160 0.70650-0.85743-0.70639 0.43847 0.15902-0.50152
  -1  -2  -6  1209.1   129.7 402 0.82889-0.97985-0.46752 0.19967-0.05932-0.28315
  -1  -2  -6  1196.0    61.81140-0.63237 0.48142-0.58915 0.32126 0.30287-0.64535
  -1  -2  -6  1071.5   103.31672 0.74892-0.89983-0.00770-0.26023-0.42297 0.08050
   1  -2   6  1176.7    64.7 475 0.33537-0.18440-0.78221 0.51435-0.40828 0.75074
   1  -2   6  1116.5    64.8 841-0.55113 0.70199-0.82380 0.55593-0.28347 0.62589
   1  -2   6  1303.3    98.11105-0.83226 0.98321-0.45002 0.18214 0.07429 0.26819
   1  -2   6  1063.8   106.51601 0.99138-0.84047 0.07238-0.34030 0.17652 0.16595
   1   2   7  3326.9   220.3 966-0.41139 0.57763-0.41529 0.68317 0.66144-0.26471
   1   2   7  3422.1   177.91242 0.19411-0.02774-0.66648 0.93436 0.74530-0.34851
  -1   2  -7  3501.9   228.7 264 0.40500-0.57133-0.42007 0.68799-0.66386 0.26704
  -1   2  -7  3549.8   158.9 612-0.75221 0.58583-0.54252 0.81038-0.57208 0.17530
  -1   2  -7  3413.6   230.9 775-0.36735 0.20110-0.67097 0.93884-0.72181 0.32508
  -1   2  -7  3333.8   243.91673 0.74638-0.91270-0.00856 0.27649-0.42642 0.02964
  -1  -2  -7  3592.9   176.3 169 0.70089-0.86722-0.70275 0.43483 0.08179-0.47861
  -1  -2  -7  3547.6   247.3 406 0.80713-0.97351-0.49303 0.22517-0.08233-0.31445
  -1  -2  -7  3649.3   240.51120-0.75544 0.58907-0.51529 0.24741 0.17369-0.57048
  -1  -2  -7  3462.5   243.11671 0.75358-0.91990-0.00699-0.26093-0.41657 0.01979
   1  -2   7  3452.4   197.2 441 0.59827-0.43189-0.66681 0.39895-0.25628 0.65306
   1  -2   7  3549.5   194.7 853-0.56654 0.73278-0.82356 0.55568-0.18763 0.58437
   1  -2   7  3555.0   222.61109-0.81325 0.97961-0.46792 0.20004 0.10094 0.29585
   1   2   8  5763.8   348.6 963-0.42173 0.60337-0.43332 0.70119 0.64425-0.19321
   1   2   8  5646.1   269.71232 0.11490 0.06688-0.68188 0.94977 0.72529-0.27418
  -1   2  -8  5591.7   280.9 261 0.41988-0.60163-0.43467 0.70259-0.64488 0.19374
  -1   2  -8  5660.8   251.9 604-0.70535 0.52356-0.58400 0.85186-0.58544 0.13435
  -1   2  -8  5908.5   324.31673 0.74661-0.92833-0.00852 0.27644-0.42611-0.02498
  -1  -2  -8  5654.3   311.3 177 0.69276-0.87450-0.69603 0.42811 0.01552-0.46666
  -1  -2  -8  5886.6   303.8 411 0.78330-0.96509-0.51897 0.25111-0.10583-0.34526
  -1  -2  -8  5283.9   296.81104-0.83807 0.65629-0.44401 0.17612 0.06615-0.51726
  -1  -2  -8  5590.6   411.31672 0.75293-0.93466-0.00689-0.26104-0.41746-0.03363
   1  -2   8  5644.8   240.8 411 0.78505-0.60326-0.51715 0.24929-0.10413 0.55522
   1  -2   8  5601.9   276.4 863-0.57479 0.75643-0.81610 0.54823-0.10549 0.55653
   1  -2   8  5814.1   332.51113-0.79298 0.97476-0.48572 0.21784 0.12761 0.32349
   1   2   9   910.9    89.2 961-0.42803 0.62507-0.44504 0.71292 0.63298-0.12763
   1   2   9   980.5    67.41226 0.05981 0.13739-0.68984 0.95773 0.70879-0.20338
  -1   2  -9   934.9    80.5 259 0.42929-0.62644-0.44382 0.71174-0.63251 0.12705
  -1   2  -9   897.1    50.5 598-0.66957 0.47236-0.61223 0.88009-0.59328 0.08788
  -1   2  -9   903.5    93.41673 0.74235-0.93948-0.00937 0.27729-0.43186-0.07355
  -1  -2  -9   742.3    78.0 184 0.68289-0.88005-0.68763 0.41971-0.04278-0.46269
  -1  -2  -9  1000.7   115.0 416 0.75758-0.95478-0.54454 0.27669-0.13012-0.37528
  -1  -2  -9   842.9    80.71091-0.89399 0.69680-0.37841 0.11053-0.02359-0.48183
  -1  -2  -9   901.9    95.71672 0.74871-0.94585-0.00774-0.26019-0.42325-0.08216
   1  -2   9   961.6    63.1 385 0.90340-0.70620-0.35975 0.09190 0.03267 0.47273
   1  -2   9   913.8    77.3 872-0.57866 0.77570-0.80415 0.53628-0.03362 0.53897
   1  -2   9   821.8   111.31117-0.77152 0.96871-0.50306 0.23518 0.15451 0.35091
   1   2  10  1860.0   147.2 960-0.43162 0.64405-0.45153 0.71940 0.62652-0.06686
   1   2  10  1966.6   128.11222 0.02416 0.18844-0.69385 0.96173 0.69698-0.13725
   1   2  10  1698.1   156.11439 0.93254-0.71994 0.31777-0.04989 0.10025 0.45948
  -1   2 -10  2136.8   143.2 258 0.43420-0.64676-0.44908 0.71700-0.62565 0.06587
  -1   2 -10  1834.3   105.2 595-0.64968 0.43706-0.62697 0.89483-0.59662 0.03691
  -1   2 -10  1786.8   141.11675 0.73492-0.94746-0.01064 0.27856-0.44176-0.11796
  -1  -2 -10  1900.4   180.6 190 0.67246-0.88502-0.67712 0.40919-0.09582-0.46396
  -1  -2 -10  1973.9   160.0 420 0.72981-0.94242-0.57001 0.30215-0.15481-0.40490
  -1  -2 -10  1912.1   196.21674 0.74183-0.95437-0.00952-0.25841-0.43256-0.12716
   1  -2  10  1749.6   109.4 362 0.96949-0.75687-0.20782-0.06004 0.15048 0.40923
   1  -2  10  1943.6   177.1 880-0.57865 0.79108-0.79010 0.52222 0.02992 0.52974
   1  -2  10  1899.5   150.21121-0.74878 0.96138-0.52016 0.25228 0.18143 0.37830
   1   2  11   178.3    48.4 960-0.43294 0.66077-0.45392 0.72179 0.62411-0.01014
   1   2  11   158.6    26.41219 0.00373 0.22429-0.69573 0.96361 0.68982-0.07577
  -1   2 -11   180.6    50.1 258 0.43605-0.66402-0.45090 0.71882-0.62313 0.00902
  -1   2 -11   136.2    17.1 594-0.64552 0.41749-0.62984 0.89769-0.59742-0.01660
  -1   2 -11    89.7    42.71676 0.72498-0.95292-0.01233 0.28025-0.45474-0.15930
  -1  -2 -11   200.4    40.0 196 0.66062-0.88859-0.66638 0.39846-0.14413-0.46998
  -1  -2 -11   128.7    53.4 425 0.69994-0.92797-0.59520 0.32734-0.17987-0.43415
  -1  -2 -11    39.8    46.51675 0.73249-0.96043-0.01112-0.25681-0.44496-0.16908
   1  -2  11   157.8    34.5 887-0.57634 0.80417-0.77423 0.50635 0.08744 0.52653
   1  -2  11   188.0    58.81125-0.72479 0.95281-0.53674 0.26886 0.20851 0.40554
   1   2  12   180.8    44.4 960-0.43241 0.67563-0.45295 0.72083 0.62508 0.04319
   1   2  12   270.1    38.91218-0.00431 0.24774-0.69651 0.96440 0.68681-0.01845
  -1   2 -12   371.8    62.0 258 0.43524-0.67862-0.45010 0.71802-0.62424-0.04419
  -1   2 -12   260.8    69.91678 0.71274-0.95609-0.01505 0.28298-0.47030-0.19805
  -1  -2 -12   174.0    50.2 201 0.64777-0.89115-0.65521 0.38729-0.18899-0.47943
  -1  -2 -12   228.8    65.6 430 0.66792-0.91136-0.61995 0.35209-0.20527-0.46307
  -1  -2 -12   177.1    79.51677 0.72132-0.96468-0.01328-0.25464-0.45942-0.20893
   1  -2  12   323.6    47.9 894-0.57265 0.81588-0.75652 0.48865 0.14053 0.52775
   1  -2  12   310.6    70.81129-0.69948 0.94291-0.55295 0.28507 0.23563 0.43273
   1   2  13    40.6    38.4 961-0.43032 0.68894-0.44916 0.71703 0.62888 0.09370
   1   2  13    34.1    20.71219-0.00317 0.26202-0.69632 0.96421 0.68731 0.03536
  -1   2 -13    64.2    45.6 258 0.43221-0.69100-0.44712 0.71504-0.62835-0.09440
  -1   2 -13    -9.4    45.01681 0.69879-0.95755-0.01783 0.28575-0.48752-0.23515
  -1  -2 -13    -1.4    31.8 206 0.63474-0.89353-0.64241 0.37448-0.23174-0.49100
  -1  -2 -13    47.1    44.3 435 0.63348-0.89234-0.64446 0.37660-0.23083-0.49182
  -1  -2 -13    16.0    42.31679 0.70851-0.96727-0.01579-0.25213-0.47557-0.24710
   1  -2  13    70.6    29.9 900-0.56734 0.82597-0.73782 0.46995 0.18987 0.53272
   1  -2  13    84.1    52.51134-0.67297 0.93181-0.56831 0.30043 0.26299 0.45969
   1   2  14    43.3    37.6 962-0.42687 0.70088-0.44293 0.71081 0.63506 0.14184
  -1   2 -14    36.9    45.7 259 0.42751-0.70171-0.44207 0.70999-0.63489-0.14218
  -1   2 -14     6.5    43.21683 0.68330-0.95746-0.02064 0.28856-0.50605-0.27092
  -1  -2 -14    21.6    40.8 211 0.62071-0.89491-0.62938 0.36146-0.27226-0.50480
  -1  -2 -14    34.8    40.1 441 0.59722-0.87149-0.66745 0.39959-0.25701-0.51995
  -1  -2 -14    -4.7    45.41681 0.69422-0.96839-0.01867-0.24926-0.49304-0.28393
   1  -2  14    -9.7    28.0 905-0.56069 0.83471-0.71818 0.45031 0.23627 0.54062
   1  -2  14    -8.2    46.61138-0.64500 0.91926-0.58333 0.31545 0.29032 0.48667
   1   2  15   100.4    55.4 963-0.42234 0.71175-0.43441 0.70228 0.64319 0.18801
  -1   2 -15    89.3    50.9 261 0.42088-0.71048-0.43565 0.70357-0.64359-0.18779
  -1   2 -15    78.7    55.31686 0.66625-0.95582-0.02384 0.29176-0.52575-0.30554
  -1  -2 -15    23.3    44.8 216 0.60625-0.89585-0.61514 0.34722-0.31137-0.52001
  -1  -2 -15   122.1    50.3 446 0.55801-0.84771-0.69038 0.42252-0.28313-0.54814
  -1  -2 -15   153.7    68.31684 0.67846-0.96803-0.02152-0.24641-0.51171-0.31958
   1  -2  15    93.7    46.4 911-0.55278 0.84220-0.69770 0.42982 0.28029 0.55091
   1  -2  15    93.1    49.71142-0.61548 0.90515-0.59801 0.33012 0.31763 0.51367
  -1   2 -16     5.6    16.6 262 0.41259-0.71760-0.42792 0.69584-0.65408-0.23162
  -1   2 -16     7.5    53.81689 0.64779-0.95277-0.02713 0.29505-0.54632-0.33928
  -1  -2 -16   -28.3    39.4 220 0.59084-0.89585-0.60053 0.33261-0.34904-0.53667
  -1  -2 -16   -10.1    39.4 452 0.51626-0.82136-0.71222 0.44437-0.30954-0.57604
  -1  -2 -16   127.7    39.41687 0.66136-0.96633-0.02461-0.24331-0.53128-0.35432
   1  -2  16   -20.3    39.4 917-0.54421 0.84902-0.67566 0.40779 0.32263 0.56288
   1  -2  16    49.4    39.41147-0.58467 0.88975-0.61162 0.34374 0.34516 0.54045
   1   3 -15    51.9    50.7 265 0.40093-0.57358-0.41653 0.81841-0.66869-0.12952
   1   3 -15   -13.2    45.61675 0.73255-0.90516-0.01110 0.41299-0.44488-0.35323
  -1   3  15    39.4    47.6 967-0.40882 0.58129-0.41120 0.81301 0.66540 0.13264
  -1  -3  15    34.9    36.0 884-0.57738 0.74984-0.78076 0.37895 0.06538 0.73267
  -1  -3  15    34.1    57.91121-0.74862 0.92134-0.52028 0.11845 0.18162 0.61650
   1  -3 -15   140.5    57.7 192 0.66843-0.84108-0.67425 0.27236-0.11149-0.68672
   1  -3 -15    60.3    49.9 421 0.72681-0.89954-0.57270 0.17092-0.15730-0.64078
   1  -3 -15    24.8    47.31674 0.74074-0.91336-0.00973-0.39215-0.43402-0.36410
   1   3 -14   262.0   161.3 264 0.40554-0.56279-0.42061 0.82249-0.66318-0.08071
   1   3 -14    11.4    43.31672 0.75265-0.90986-0.00694 0.40883-0.41784-0.32596
  -1   3  14    -2.4    42.5 966-0.41203 0.56910-0.41643 0.81824 0.66039 0.08335
  -1  -3  14    -9.2    36.4 877-0.57894 0.73601-0.79560 0.39379 0.00702 0.73672
  -1  -3  14   -36.3    36.41116-0.77645 0.93376-0.49913 0.09730 0.14856 0.59524
   1  -3 -14    -7.5    36.4 186 0.68030-0.83755-0.68461 0.28273-0.05798-0.68590
   1  -3 -14    61.8    36.4 415 0.76074-0.91806-0.54138 0.13960-0.12741-0.61636
   1  -3 -14   -24.3    36.41671 0.75792-0.91513-0.00610-0.39578-0.41054-0.33326
   1   3 -13    56.0    42.6 263 0.40787-0.54971-0.42298 0.82486-0.66022-0.02935
   1   3 -13    58.7    44.61668 0.77138-0.91319-0.00361 0.40550-0.39141-0.29807
  -1   3  13    76.5    52.8 965-0.41364 0.55531-0.41945 0.82126 0.65765 0.03178
  -1  -3  13    51.4    39.5 870-0.57789 0.71956-0.80813 0.40632-0.05460 0.74403
  -1  -3  13    39.6    58.81111-0.80272 0.94462-0.47721 0.07538 0.11516 0.57433
   1  -3 -13    38.8    42.1 179 0.69038-0.83222-0.69360 0.29172-0.00136-0.68820
   1  -3 -13    -8.1    49.5 409 0.79197-0.93388-0.50972 0.10794-0.09751-0.59194
   1  -3 -13    77.0    52.41668 0.77415-0.91596-0.00303-0.39885-0.38740-0.30209
   1   3 -12   140.9    54.4 263 0.40797-0.53440-0.42308 0.82496-0.66009 0.02484
   1   3 -12    30.0    44.01665 0.78963-0.91603 0.00094 0.40094-0.36439-0.27078
  -1   3  12    55.5    41.0 965-0.41379 0.54006-0.41970 0.82151 0.65741-0.02229
  -1  -3  12    32.9    29.0 862-0.57392 0.70019-0.81769 0.41589-0.11989 0.75501
  -1  -3  12   108.5    55.01106-0.82748 0.95397-0.45449 0.05267 0.08134 0.55383
   1  -3 -12    13.6    40.6 172 0.69835-0.82477-0.70089 0.29901 0.05894-0.69418
   1  -3 -12   147.8    72.9 404 0.82091-0.94740-0.47706 0.07528-0.06799-0.56716
   1  -3 -12    54.6    48.71665 0.78889-0.91529 0.00078-0.40266-0.36552-0.26966
   1   3 -11   370.6    59.1 264 0.40543-0.51645-0.42049 0.82238-0.66332 0.08240
   1   3 -11   279.9    44.51662 0.80656-0.91755 0.00468 0.39720-0.33807-0.24279
  -1   3  11   210.5    50.9 966-0.41222 0.52310-0.41676 0.81857 0.66008-0.07926
  -1  -3  11   382.5    56.2 853-0.56631 0.67719-0.82364 0.42183-0.18931 0.77013
  -1  -3  11   344.2    65.51101-0.85089 0.96196-0.43042 0.02860 0.04736 0.53350
   1  -3 -11   340.4    55.4 164 0.70431-0.81533-0.70538 0.30350 0.12318-0.70410
   1  -3 -11   512.0    96.6 398 0.84746-0.95854-0.44395 0.04217-0.03856-0.54227
   1  -3 -11   248.6    61.21662 0.80271-0.91371 0.00382-0.40570-0.34416-0.23670
   1   3 -10  5492.0   315.3 265 0.39924-0.49485-0.41486 0.81675-0.67078 0.14417
   1   3 -10  5139.7   277.41659 0.82249-0.91808 0.00839 0.39349-0.31205-0.21450
  -1   3  10  5049.6   363.8 967-0.40827 0.50375-0.41022 0.81203 0.66630-0.13980
  -1  -3  10  5589.9   356.1 844-0.55498 0.65046-0.82453 0.42272-0.26305 0.78955
  -1  -3  10  5495.1   417.71096-0.87279 0.96845-0.40552 0.00370 0.01279 0.51376
   1  -3 -10  5574.5   402.7 156 0.70741-0.80302-0.70675 0.30486 0.19221-0.71882
   1  -3 -10  5663.5   365.6 393 0.87183-0.96749-0.40999 0.00820-0.00956-0.51696
   1  -3 -10  5409.7   301.11660 0.81534-0.91093 0.00657-0.40845-0.32388-0.20266
   1   3  -9   153.0    43.9 267 0.38928-0.46948-0.40500 0.80688-0.68290 0.21061
   1   3  -9    78.8    28.31655 0.83751-0.91769 0.01222 0.38966-0.28628-0.18595
  -1   3   9   114.9    39.9 969-0.40187 0.48196-0.39905 0.80086 0.67643-0.20424
  -1  -3   9    32.7    24.1 834-0.53825 0.61834-0.81943 0.41762-0.34156 0.81375
  -1  -3   9    94.7    47.81091-0.89325 0.97350-0.37942-0.02241-0.02227 0.49450
   1  -3  -9   105.6    34.0 147 0.70629-0.78649-0.70450 0.30261 0.26708-0.73937
   1  -3  -9    93.7    60.5 387 0.89395-0.97421-0.37554-0.02625 0.01920-0.49141
   1  -3  -9    73.2    34.01658 0.82652-0.90670 0.00927-0.41115-0.30527-0.16697
   1   3  -8     6.0    29.2 269 0.37385-0.43864-0.39005 0.79193-0.70087 0.28290
   1   3  -8    19.1    22.11652 0.85131-0.91608 0.01565 0.38624-0.26141-0.15651
  -1   3   8     3.3    32.1 971-0.39209 0.45678-0.38234 0.78415 0.69123-0.27334
  -1  -3   8    -9.2    19.0 822-0.51510 0.57979-0.80637 0.40456-0.42469 0.84258
  -1  -3   8    23.5    19.01086-0.91224 0.97708-0.35192-0.04991-0.05781 0.47572
   1  -3  -8    -1.7    19.0 137 0.70032-0.76512-0.69662 0.29474 0.34803-0.76599
   1  -3  -8    36.6    19.0 382 0.91391-0.97874-0.34057-0.06122 0.04757-0.46547
   1  -3  -8   -12.4    19.01656 0.83609-0.90086 0.01173-0.41361-0.28878-0.12914
   1   3  -7   746.3    81.0 274 0.35171-0.40110-0.36824 0.77012-0.72552 0.36187
   1   3  -7   613.7    62.11650 0.86407-0.91343 0.01916 0.38272-0.23725-0.12635
  -1   3   7   725.0    67.9 975-0.37824 0.42754-0.35860 0.76041 0.71119-0.34761
  -1  -3   7   640.7    62.6 810-0.48377 0.53306-0.78315 0.38134-0.51182 0.87540
  -1  -3   7   521.4    67.31539 0.89957-0.85021 0.12170-0.52358 0.65741-0.29381
   1  -3  -7   651.4    95.1 126 0.68714-0.73652-0.68172 0.27984 0.43579-0.79944
   1  -3  -7   553.4    79.7 377 0.93167-0.98109-0.30548-0.09630 0.07585-0.43943
   1  -3  -7   629.7    82.81654 0.84381-0.89318 0.01367-0.41555-0.27507-0.08853
   1   3  -6  1345.0   104.1 280 0.32063-0.35461-0.33731 0.73919-0.75780 0.44847
   1   3  -6  1506.0   112.61435 0.94548-0.97949 0.29249 0.10933 0.13097-0.44026
   1   3  -6  1462.8   106.41647 0.87518-0.90914 0.02203 0.37985-0.21519-0.09410
  -1   3   6  1343.7   119.8 980-0.35889 0.39279-0.32603 0.72784 0.73696-0.42769
  -1  -3   6  1321.5    75.8 413 0.77033-0.73632-0.53201 0.13022-0.11843 0.42770
  -1  -3   6  1318.0    62.8 561-0.39561 0.42962-0.75923 0.35744-0.60781 0.91709
  -1  -3   6  1298.5    92.1 796-0.44284 0.47674-0.74692 0.34511-0.60118 0.91045
  -1  -3   6  1181.6    87.41530 0.86629-0.83233 0.12534-0.52722 0.70942-0.40013
   1  -3  -6  1305.4   101.4 114 0.66419-0.69817-0.65717 0.25529 0.53011-0.83944
   1  -3  -6  1501.6   131.4 371 0.94732-0.98133-0.26994-0.13185 0.10354-0.41281
   1  -3  -6  1264.7   100.91653 0.84905-0.88301 0.01502-0.41691-0.26557-0.04372
   1   3  -5   993.9   101.1 288 0.27648-0.29505-0.29433 0.69621-0.79883 0.54382
   1   3  -5  1017.7    78.31429 0.95949-0.97808 0.26041 0.14141 0.16914-0.42412
   1   3  -5  1122.4    84.51645 0.88452-0.90307 0.02471 0.37717-0.19582-0.05916
  -1   3   5  1098.8    87.8 987-0.33250 0.35101-0.28218 0.68399 0.76872-0.51376
  -1   3   5  1026.6    91.01564 0.97211-0.95355 0.10494 0.29694 0.47688-0.22190
  -1  -3   5  1005.9    67.0 395 0.85992-0.84132-0.42708 0.02529-0.02400 0.27896
  -1  -3   5  1044.0    62.3 605-0.71571 0.73431-0.57537 0.17359-0.58271 0.83767
  -1  -3   5  1035.5    81.0 781-0.39010 0.40861-0.69506 0.29325-0.68973 0.94470
  -1  -3   5  1123.2    70.71516 0.79934-0.78078 0.13114-0.53302 0.78905-0.53407
   1  -3  -5  1087.8    92.5  99 0.62878-0.64735-0.61943 0.21755 0.62910-0.88411
   1  -3  -5  1006.0   122.7 366 0.96085-0.97944-0.23412-0.16766 0.13060-0.38556
   1  -3  -5  1054.3    41.11116-0.77662 0.75803-0.49899 0.09716 0.14834-0.40332
   1  -3  -5  1135.1    41.21169-0.41894 0.40035-0.66618 0.26436 0.47274-0.72772
   1  -3  -5  1061.7    84.31653 0.85071-0.86926 0.01544-0.41733-0.26253 0.00755
   1   3  -4  8621.1   460.6 298 0.21657-0.21973-0.23464 0.63652-0.84729 0.64660
   1   3  -4  7755.1   535.91423 0.97155-0.97473 0.22616 0.17566 0.20828-0.40894
   1   3  -4  8081.3   340.61643 0.89066-0.89381 0.02664 0.37524-0.18260-0.01807
  -1   3   4  7914.4   563.1  15 0.25196-0.24880-0.23387 0.63575 0.97195-0.77126
  -1   3   4  8415.7   481.7 995-0.29652 0.29962-0.22410 0.62591 0.80622-0.60556
  -1   3   4  8081.1   436.01558 0.95780-0.95466 0.10975 0.29214 0.52642-0.32575
  -1  -3   4  7467.4   350.6 230 0.55530-0.55214-0.56634 0.16446-0.42648 0.62717
  -1  -3   4  8461.8   370.3 387 0.89481-0.89163-0.37413-0.02766 0.02037 0.18028
  -1  -3   4  8334.4   455.0 634-0.86624 0.86942-0.40988 0.00810-0.51979 0.72044
  -1  -3   4  8516.7   388.7 765-0.32577 0.32887-0.62516 0.22335-0.77252 0.97317
  -1  -3   4  8196.3   332.81492 0.65504-0.65190 0.13551-0.53740 0.89861-0.69795
   1  -3  -4  8268.1   464.6  83 0.57686-0.58002-0.56523 0.16334 0.72912-0.92981
   1  -3  -4  8302.2   517.4 361 0.97227-0.97545-0.19837-0.20342 0.15714-0.35779
   1  -3  -4  7909.4   322.21088-0.90488 0.90170-0.36301-0.03881-0.04363-0.15704
   1  -3  -4  8212.5   325.51262 0.37739-0.38057-0.61627 0.21445 0.76990-0.97056
   1  -3  -4  8412.4   377.01653 0.84642-0.84957 0.01436-0.41625-0.27036 0.06969
   1   3  -3  1996.6   132.7 312 0.13443-0.12218-0.15326 0.55514-0.90065 0.75428
   1   3  -3  2022.6   132.91417 0.98138-0.96914 0.18960 0.21223 0.24889-0.39524
   1   3  -3  2047.3    99.51644 0.88763-0.87537 0.02565 0.37624-0.18917 0.04281
  -1   3   3  1858.1   160.9 716-0.98162 0.96938 0.16287 0.23892-0.18317 0.32951
  -1   3   3  1791.4   147.21006-0.24826 0.23597-0.14835 0.55016 0.84762-0.70127
  -1   3   3  1962.0   128.71546 0.92336-0.93562 0.11757 0.28432 0.61240-0.46605
  -1  -3   3  1953.3   130.9 243 0.50327-0.51552-0.51629 0.11441-0.52172 0.66809
  -1  -3   3  1873.6   152.3 383 0.91075-0.92298-0.34653-0.05526 0.04310 0.10324
  -1  -3   3  1976.0   103.4 654-0.93905 0.92681-0.28028-0.12151-0.45741 0.60375
  -1  -3   3  1907.1   138.7 748-0.25005 0.23776-0.53708 0.13527-0.84345 0.98980
  -1  -3   3  2001.1   102.61444 0.29782-0.31008 0.12725-0.52913 0.99172-0.84537
   1  -3  -3  2053.8   126.3  65 0.50552-0.49327-0.49176 0.08988 0.82323-0.96960
   1  -3  -3  2124.3   115.21082-0.92407 0.93631-0.33274-0.06909-0.08189-0.06446
   1  -3  -3  1897.6    95.61310 0.70980-0.69757-0.42754 0.02572 0.73823-0.88458
   1  -3  -3  1805.2   128.11657 0.83042-0.81816 0.01040-0.41228-0.29861 0.15226
   1   3  -2  1400.6    93.2 329 0.02633 0.00133-0.04528 0.44717-0.95014 0.85809
   1   3  -2  1455.1   134.21410 0.98860-0.96096 0.15015 0.25167 0.29093-0.38296
  -1   3   2  1463.8   134.6 711-0.98891 0.96126 0.12760 0.27419-0.20782 0.29985
  -1   3   2  1489.0   117.71019-0.18496 0.15728-0.05179 0.45360 0.88868-0.79665
  -1   3   2  1408.0    82.51521 0.82405-0.85171 0.12915 0.27274 0.76269-0.67065
  -1  -3   2  1276.9   111.1 258 0.43306-0.46072-0.44796 0.04607-0.62720 0.71925
  -1  -3   2  1401.3   100.6 381 0.91714-0.94479-0.33459-0.06719 0.05265 0.03937
  -1  -3   2  1445.0    95.4 668-0.97407 0.94642-0.18285-0.21894-0.40420 0.49622
  -1  -3   2  1537.7   145.9 730-0.16577 0.13809-0.43355 0.03174-0.89641 0.98845
  -1  -3   2  1313.5    97.31033-0.11603 0.08835 0.04979-0.45160 0.91841-0.82637
   1  -3  -2  1421.9   118.4  46 0.41475-0.38709-0.39886-0.00302 0.90192-0.99397
   1  -3  -2  1348.5   121.6 343-0.05817 0.08583 0.03918-0.44107-0.97306 0.88101
   1  -3  -2  1307.7    96.6 961-0.42977 0.45745-0.44817 0.04636 0.62987-0.72191
   1  -3  -2  1370.8    76.71341 0.86948-0.84184-0.26380-0.13802 0.64719-0.73923
   1  -3  -2  1414.1    97.21666 0.78380-0.75614-0.00048-0.40141-0.37318 0.28114
   1   3  -1   314.7    39.7 351-0.10875 0.15182 0.08997 0.31192-0.98017 0.94244
   1   3  -1   356.1    39.11072 0.07896-0.03588 0.32047 0.08133 0.92762-0.96535
   1   3  -1   357.4    48.01403 0.99266-0.94960 0.10742 0.29441 0.33493-0.37265
  -1   3   1   361.0    43.4 706-0.99425 0.95119 0.09317 0.30861-0.23157 0.26928
  -1   3   1   249.7    38.41036-0.10442 0.06134 0.06678 0.33503 0.92198-0.88425
  -1   3   1   296.5    18.21457 0.39849-0.44156 0.13170 0.27018 0.98342-0.94569
  -1  -3   1   355.8    38.8 276 0.33954-0.38261-0.35586-0.04602-0.73859 0.77632
  -1  -3   1   379.8    48.7 381 0.91804-0.96110-0.33289-0.06890 0.05403-0.01632
  -1  -3   1   212.5    38.1 678-0.99010 0.94703-0.11151-0.29027-0.36278 0.40049
  -1  -3   1   317.3    40.91018-0.18994 0.14686-0.05920-0.34261 0.88596-0.84823
  -1  -3   1   315.7    37.61344 0.88047-0.92353-0.24862-0.15320 0.63695-0.59923
   1  -3  -1   301.6    47.6  25 0.30818-0.26511-0.29099-0.11089 0.95595-0.99368
   1  -3  -1   204.3    30.6 325 0.05283-0.00976-0.07187-0.33001-0.94011 0.90238
   1  -3  -1   307.2    39.3 975-0.37777 0.42084-0.35778-0.04403 0.71186-0.74959
   1  -3  -1   335.8    38.91082-0.92583 0.96889-0.32974-0.07208-0.08565 0.04793
   1  -3  -1   284.9    27.01361 0.94015-0.89709-0.14577-0.25605 0.56215-0.59987
   1  -3  -1   300.5    19.01699 0.57800-0.53493-0.03904-0.36284-0.61767 0.57995
   1   3   0  4538.2   290.61055-0.00585 0.06433 0.20601 0.19580 0.93673-0.92015
   1   3   0  4801.0   255.91395 0.99274-0.93427 0.06071 0.34112 0.38128-0.36468
   1   3   0  4543.7   186.11468 0.48539-0.42691 0.13457 0.26732 0.96608-0.94949
   1   3   0  4347.2   184.11611 0.97979-0.92132 0.06263 0.33926 0.09577-0.07918
  -1   3   0  4385.5   276.4 702-0.99774 0.93926 0.05993 0.34185-0.25402 0.23743
  -1   3   0  4664.9   264.91055-0.00722-0.05125 0.20411 0.19770 0.93671-0.95329
  -1  -3   0  4499.9   291.6  17 0.26126-0.31973-0.24321-0.15867 0.96987-0.98645
  -1  -3   0  4326.0   197.8 298 0.21899-0.27747-0.23706-0.16482-0.84549 0.82890
  -1  -3   0  4624.4   254.2 382 0.91510-0.97358-0.33834-0.06345 0.04938-0.06598
  -1  -3   0  4563.3   254.7 685-0.99691 0.93844-0.06005-0.34173-0.33145 0.31485
  -1  -3   0  4254.9   233.31330 0.81973-0.87820-0.32445-0.07737 0.68521-0.70180
   1  -3   0  4500.5   322.5   6 0.19533-0.13685-0.17677-0.22511 0.98046-0.96387
   1  -3   0  4128.0   249.4 307 0.16298-0.10450-0.18148-0.22040-0.88373 0.90031
   1  -3   0  4443.8   249.5 645-0.91076 0.96924-0.33770-0.06408-0.48635 0.50295
   1  -3   0  4236.6   275.8 991-0.31292 0.37140-0.25070-0.15111 0.78980-0.77322
   1  -3   0  4100.0   199.91083-0.92022 0.97870-0.33907-0.06275-0.07369 0.09029
   1  -3   0  4337.8   230.71375 0.97141-0.91294-0.06381-0.33801 0.49494-0.47834
   1   3   1  1375.5    82.11040-0.08254 0.15641 0.09769 0.30411 0.92770-0.85681
   1   3   1  1500.0   127.01387 0.98770-0.91381 0.00924 0.39259 0.42997-0.35906
   1   3   1  1361.5    88.31614 0.97514-0.90125 0.05950 0.34238 0.07190-0.00100
  -1   3  -1  1405.4   115.4 348-0.08553 0.01165 0.06654 0.33535-0.97754 0.90663
  -1   3  -1  1530.4   110.5 697-0.99956 0.92567 0.02839 0.37340-0.27516 0.20425
  -1   3  -1  1359.0   113.01077 0.10145-0.17532 0.35040 0.05140 0.92165-0.99254
  -1  -3  -1  1379.1   103.6  44 0.40896-0.48285-0.39304-0.00884 0.90575-0.97666
  -1  -3  -1  1449.2   111.1 321 0.07816-0.15204-0.09687-0.30501-0.92929 0.85839
  -1  -3  -1  1560.8   131.3 383 0.90940-0.98329-0.34898-0.05281 0.04111-0.11202
  -1  -3  -1  1283.2   116.91313 0.72473-0.79861-0.41557 0.01375 0.73268-0.80358
  -1  -3  -1  1379.2   101.31760 0.08921-0.16310-0.09907-0.30281-0.92506 0.85416
   1  -3   1  1342.7   107.6 290 0.26426-0.19038-0.28206-0.11982-0.80944 0.88034
   1  -3   1  1286.5    79.3 634-0.86789 0.94178-0.40750 0.00571-0.51874 0.58965
   1  -3   1  1383.6    90.91008-0.23628 0.31015-0.12969-0.27212 0.85650-0.78562
   1  -3   1  1421.7    98.41086-0.91238 0.98627-0.35170-0.05013-0.05809 0.12899
   1  -3   1  1499.5   124.31384 0.98498-0.91109-0.00761-0.39422 0.44495-0.37404
   1   3   2  1737.6   111.91027-0.14934 0.23861 0.00118 0.40063 0.90588-0.78069
   1   3   2  1925.0   125.61378 0.97603-0.88673-0.04762 0.44944 0.48061-0.35539
   1   3   2  1779.2   112.91613 0.97680-0.88751 0.06058 0.34131 0.08010 0.04511
  -1   3  -2  1931.0   125.3 332 0.01243-0.10173-0.03194 0.43383-0.95483 0.82961
  -1   3  -2  1780.3   120.0 693-0.99994 0.91063-0.00081 0.40260-0.29441 0.16919
  -1  -3  -2  1916.2   136.5  71 0.52950-0.61879-0.51646 0.11458 0.79553-0.92076
  -1  -3  -2  1662.0   108.5 345-0.06866-0.02063 0.04919-0.45107-0.97497 0.84975
  -1  -3  -2  1904.5   152.0 385 0.90124-0.99055-0.36349-0.03830 0.02960-0.15482
  -1  -3  -2  1830.6    99.71290 0.58022-0.66952-0.51652 0.11469 0.76849-0.89371
  -1  -3  -2  1855.2   125.51726 0.37404-0.46333-0.06773-0.33416-0.78085 0.65563
   1  -3   2  1725.9   106.1 621-0.80242 0.89172-0.49071 0.08893-0.55338 0.67860
   1  -3   2  2010.9   126.7 740-0.21149 0.30075-0.49046 0.08865-0.87068 0.99588
   1  -3   2  1969.4    84.91026-0.15158 0.24084-0.00176-0.40005 0.90492-0.77973
   1  -3   2  1841.8   126.21088-0.90260 0.99190-0.36631-0.03551-0.03933 0.16455
   1   3   3   630.6    60.2   7 0.20015-0.09544-0.18155 0.58343 0.98002-0.80048
   1   3   3   592.6    67.11015-0.20449 0.30915-0.08114 0.48295 0.87751-0.69801
   1   3   3   727.1    71.71367 0.95535-0.85063-0.11057 0.51240 0.53387-0.35433
   1   3   3   630.7    55.61611 0.98010-0.87541 0.06283 0.33906 0.09745 0.08207
  -1   3  -3   720.3    82.1 318 0.09563-0.20034-0.11460 0.51648-0.92105 0.74151
  -1   3  -3   636.4    62.4 690-0.99927 0.89455-0.02635 0.42814-0.31029 0.13076
  -1   3  -3   598.5    47.41750 0.17455-0.27925-0.09076 0.49265-0.89067 0.71115
  -1  -3  -3   611.3    57.7  94 0.61343-0.71813-0.60306 0.20117 0.66299-0.84254
  -1  -3  -3   586.8    85.4 388 0.89084-0.99556-0.38068-0.02111 0.01505-0.19458
  -1  -3  -3   622.5    54.31263 0.37582-0.48053-0.61307 0.21125 0.77299-0.95253
  -1  -3  -3   622.5    56.31707 0.51809-0.62279-0.04790-0.35398-0.67195 0.49242
   1  -3   3   589.9    46.5 604-0.70423 0.80895-0.58493 0.18315-0.58571 0.76524
   1  -3   3   647.8    63.7 762-0.31172 0.41638-0.60954 0.20773-0.78737 0.96687
   1  -3   3   692.5    59.31044-0.06503 0.16969 0.12320-0.52501 0.93119-0.75169
   1  -3   3   665.1    70.21091-0.89121 0.99592-0.38217-0.01966-0.01862 0.19815
   1  -3   3   645.1    35.11557 0.95545-0.85075 0.11038-0.51227 0.53352-0.35399
   1   3   4   244.0    38.1  25 0.30607-0.18596-0.28887 0.69075 0.95668-0.72282
   1   3   4   192.0    41.11006-0.24869 0.36875-0.14904 0.55084 0.84728-0.61347
   1   3   4   278.9    32.61356 0.92327-0.80314-0.17929 0.58111 0.58780-0.35395
   1   3   4   274.4    49.81608 0.98379-0.86368 0.06544 0.33644 0.11893 0.11491
  -1   3  -4   272.3    46.0 307 0.16277-0.28289-0.18127 0.58316-0.88385 0.64999
  -1   3  -4   277.3    43.9 687-0.99799 0.87786-0.04736 0.44914-0.32358 0.08973
  -1   3  -4   274.9    31.21717 0.44255-0.56265-0.05872 0.46060-0.73254 0.49869
  -1  -3  -4   255.6    29.1 113 0.66383-0.78394-0.65677 0.25489 0.53136-0.76523
  -1  -3  -4   292.7    72.0 391 0.87847-0.99860-0.40012-0.00167-0.00110-0.23275
  -1  -3  -4   198.2    24.71232 0.11522-0.23534-0.68183 0.28001 0.72538-0.95923
  -1  -3  -4   256.5    39.51696 0.59684-0.71694-0.03573-0.36615-0.59935 0.36551
   1  -3   4   237.3    29.2 582-0.56162 0.68175-0.68295 0.28116-0.60727 0.84112
   1  -3   4   234.4    34.0 783-0.39437 0.51443-0.69960 0.29779-0.68320 0.91701
   1  -3   4   258.4    34.51060 0.01571 0.10434 0.23564-0.63745 0.93630-0.70249
   1  -3   4   241.5    51.61095-0.87834 0.99847-0.39879-0.00303 0.00349 0.23036
   1  -3   4   222.3    33.91571 0.98336-0.86325 0.09972-0.50160 0.42457-0.19073
   1   3   5   184.8    37.8  40 0.38641-0.25089-0.36972 0.77160 0.91989-0.63170
   1   3   5   218.2    44.3 998-0.28359 0.41905-0.20358 0.60539 0.81825-0.53013
   1   3   5   259.7    28.21343 0.87805-0.74251-0.25178 0.65360 0.63944-0.35127
   1   3   5   172.7    37.11605 0.98729-0.85178 0.06825 0.33363 0.14243 0.14572
  -1   3  -5   208.6    38.6 298 0.21552-0.35104-0.23359 0.63548-0.84806 0.55988
  -1   3  -5   173.9    29.5 685-0.99676 0.86122-0.06160 0.46338-0.33240 0.04424
  -1   3  -5   213.1    33.61702 0.55582-0.69133-0.04240 0.44428-0.63846 0.35031
  -1  -3  -5   197.0    28.0 129 0.69146-0.82698-0.68671 0.28483 0.41123-0.69942
  -1  -3  -5   251.9    60.6 394 0.86415-0.99970-0.42109 0.01931-0.01896-0.26920
  -1  -3  -5   200.7    23.71199-0.17094 0.03540-0.69990 0.29808 0.61646-0.90462
  -1  -3  -5   222.4    40.01690 0.64204-0.77755-0.02819-0.37369-0.55256 0.26441
   1  -3   5   219.1    19.1 557-0.36371 0.49926-0.77030 0.36851-0.60548 0.89363
   1  -3   5   247.1    33.2 801-0.45796 0.59342-0.76066 0.35885-0.57103 0.85914
   1  -3   5   152.6    33.51074 0.08578 0.04968 0.33003-0.73184 0.92582-0.63770
   1  -3   5   260.5    53.41098-0.86409 0.99963-0.41565 0.01382 0.02699 0.26117
   1  -3   5   238.0    26.61576 0.98946-0.85395 0.09584-0.49772 0.38480-0.09664
   1   3   6   918.5    93.5 992-0.31043 0.46128-0.24667 0.64848 0.79237-0.44994
   1   3   6   959.9    73.81330 0.82004-0.66909-0.32411 0.72593 0.68501-0.34253
  -1   3  -6   916.5    75.1 291 0.25604-0.40696-0.27396 0.67585-0.81632 0.47382
  -1   3  -6   953.8    82.6 684-0.99631 0.84535-0.06611 0.46790-0.33520-0.00727
  -1   3  -6  1064.6    87.61694 0.61285-0.76376-0.03300 0.43488-0.58325 0.24078
  -1  -3  -6   965.3    81.8 142 0.70395-0.85488-0.70152 0.29963 0.30615-0.64866
  -1  -3  -6   938.0   121.4 398 0.84794-0.99890-0.44333 0.04155-0.03802-0.30444
  -1  -3  -6   937.8    51.41167-0.43471 0.28376-0.66215 0.26033 0.46194-0.80442
  -1  -3  -6   996.0    89.21686 0.66821-0.81913-0.02349-0.37839-0.52352 0.18105
   1  -3   6  1006.5    47.0 526-0.10449 0.25545-0.82358 0.42179-0.56422 0.90669
   1  -3   6   927.3    77.0 817-0.50275 0.65360-0.79797 0.39616-0.46128 0.80371
   1  -3   6   891.6   120.61102-0.84853 0.99948-0.43290 0.03107 0.05098 0.29149
   1  -3   6   875.6   110.71578 0.99109-0.84017 0.09445-0.49634 0.37122-0.02875
   1   3   7     6.5    37.2 987-0.33112 0.49737-0.27990 0.68171 0.77028-0.37354
   1   3   7    21.4    11.61318 0.75242-0.58605-0.39143 0.79325 0.72151-0.32472
  -1   3  -7    44.1    34.5 286 0.28704-0.45337-0.30446 0.70634-0.78952 0.39269
  -1   3  -7    25.0    11.3 686-0.99738 0.83100-0.05500 0.45679-0.32821-0.06857
  -1   3  -7    78.7    27.31689 0.64253-0.80885-0.02803 0.42991-0.55204 0.15526
  -1  -3  -7    60.9    22.6 154 0.70736-0.87370-0.70670 0.30482 0.21456-0.61139
  -1  -3  -7    85.4    46.4 402 0.82984-0.99622-0.46636 0.06457-0.05827-0.33850
  -1  -3  -7    24.6    11.71139-0.64105 0.47468-0.58552 0.18370 0.29389-0.69068
  -1  -3  -7    47.0    32.91683 0.68276-0.84908-0.02074-0.38115-0.50668 0.10990
   1  -3   7    37.7    10.7 490 0.20364-0.03726-0.81229 0.41050-0.46628 0.86306
   1  -3   7    15.1    14.0 831-0.53390 0.70015-0.81751 0.41570-0.35844 0.75518
   1  -3   7    60.1    48.61105-0.83164 0.99800-0.45063 0.04880 0.07517 0.32162
   1  -3   7    16.0    22.21578 0.99112-0.82479 0.09443-0.49631 0.37096 0.02583
   1   3   8  3299.1   234.9 983-0.34625 0.52790-0.30531 0.70712 0.75252-0.30147
   1   3   8  2986.4   139.41306 0.68220-0.50042-0.44896 0.85079 0.74697-0.29586
  -1   3  -8  3237.7   212.4 282 0.31026-0.49201-0.32713 0.72901-0.76792 0.31677
  -1   3  -8  2948.1   137.4 691-0.99965 0.81786-0.01599 0.41777-0.30379-0.14730
  -1   3  -8  3041.8   172.51687 0.65759-0.83931-0.02527 0.42715-0.53550 0.08441
  -1  -3  -8  2952.0   204.9 163 0.70533-0.88707-0.70552 0.30363 0.13392-0.58507
  -1  -3  -8  3366.5   220.6 406 0.80987-0.99166-0.48993 0.08815-0.07950-0.37159
  -1  -3  -8  2734.9   176.41114-0.78534 0.60356-0.49216 0.09033 0.13723-0.58834
  -1  -3  -8  2880.5   201.71682 0.68986-0.87159-0.01968-0.38220-0.49827 0.04717
   1  -3   8  2876.4   129.4 450 0.53349-0.35170-0.70351 0.30173-0.29881 0.74990
   1  -3   8  2939.1   183.6 844-0.55474 0.73638-0.82450 0.42269-0.26432 0.71536
   1  -3   8  2975.1   228.41109-0.81352 0.99530-0.46767 0.06584 0.10057 0.35054
   1   3   9  1755.6   164.7 980-0.35759 0.55463-0.32384 0.72565 0.73862-0.23327
   1   3   9  1485.0    97.61296 0.61488-0.41769-0.49510 0.89693 0.76309-0.25767
  -1   3  -9  1853.6   126.7 279 0.32686-0.52402-0.34381 0.74569-0.75144 0.24597
  -1   3  -9  1650.9    70.0 709-0.99043 0.79323 0.11867 0.28311-0.21359-0.29181
  -1   3  -9  1685.1   134.91686 0.66331-0.86045-0.02435 0.42624-0.52907 0.02367
  -1  -3  -9  1771.2   130.9 171 0.69883-0.89599-0.70128 0.29940 0.06319-0.56866
  -1  -3  -9  1660.0   164.7 410 0.78793-0.98514-0.51418 0.11239-0.10125-0.40415
  -1  -3  -9  1522.3   166.41682 0.69138-0.88851-0.01941-0.38248-0.49646-0.00895
   1  -3   9  1551.0    60.6 396 0.85744-0.66024-0.43056 0.02877-0.02686 0.53226
   1  -3   9  1647.1   125.2 854-0.56797 0.76501-0.82284 0.42103-0.17886 0.68421
   1  -3   9  1753.1   143.61113-0.79411 0.99131-0.48477 0.08294 0.12616 0.37926
   1   3  10   151.3    52.2 978-0.36538 0.57782-0.33695 0.73876 0.72855-0.16889
   1   3  10   148.3    19.71287 0.55902-0.34641-0.52883 0.93066 0.77101-0.21127
  -1   3 -10    99.1    40.5 276 0.33889-0.55145-0.35521 0.75709-0.73928 0.17950
  -1   3 -10   203.3    43.31686 0.66300-0.87554-0.02441 0.42629-0.52943-0.03029
  -1  -3 -10   135.4    41.2 179 0.69042-0.90298-0.69363 0.29175-0.00115-0.55864
  -1  -3 -10   166.4    57.0 414 0.76408-0.97670-0.53845 0.13666-0.12386-0.43586
  -1  -3 -10   125.9    48.11682 0.68886-0.90140-0.01986-0.38202-0.49946-0.06027
   1  -3  10    99.4    30.4 864-0.57511 0.78755-0.81556 0.41375-0.10157 0.66123
   1  -3  10   181.4    46.81117-0.77345 0.98605-0.50156 0.09973 0.15215 0.40758
   1   3  11    32.4    41.8 977-0.37038 0.59821-0.34546 0.74727 0.72188-0.10791
   1   3  11    26.1    13.61281 0.51447-0.28645-0.55269 0.95452 0.77468-0.16063
  -1   3 -11    42.8    53.8 275 0.34633-0.57430-0.36287 0.76475-0.73131 0.11721
  -1   3 -11    77.7    46.91687 0.65832-0.88626-0.02514 0.42703-0.53469-0.07935
  -1  -3 -11    60.6    29.2 186 0.67998-0.90795-0.68431 0.28243-0.05965-0.55446
  -1  -3 -11   104.0    52.9 419 0.73834-0.96638-0.56248 0.16069-0.14727-0.46676
  -1  -3 -11    85.7    40.51683 0.68309-0.91104-0.02068-0.38121-0.50629-0.10774
   1  -3  11    30.2    23.6 873-0.57836 0.80619-0.80388 0.40207-0.03082 0.64479
   1  -3  11     1.4    46.11121-0.75146 0.97948-0.51823 0.11640 0.17831 0.43574
   1   3  12   440.2    86.3 976-0.37295 0.61618-0.35014 0.75195 0.71827-0.04999
  -1   3 -12   484.9    68.9 274 0.35054-0.59392-0.36708 0.76896-0.72678 0.05836
  -1   3 -12   458.8    75.41688 0.64998-0.89334-0.02691 0.42879-0.54391-0.12444
  -1  -3 -12   425.7    69.4 192 0.66795-0.91133-0.67380 0.27191-0.11352-0.55491
  -1  -3 -12   540.3   101.3 423 0.71058-0.95403-0.58640 0.18462-0.17119-0.49715
  -1  -3 -12   463.8    94.71685 0.67501-0.91836-0.02245-0.37943-0.51571-0.15264
   1  -3  12   453.3    70.7 880-0.57857 0.82180-0.78895 0.38714 0.03440 0.63387
   1  -3  12   396.3    84.11125-0.72817 0.97160-0.53450 0.13267 0.20477 0.46360
   1   3  13    48.7    44.3 976-0.37368 0.63230-0.35138 0.75319 0.71727 0.00531
  -1   3 -13    71.5    44.4 274 0.35193-0.61072-0.36846 0.77034-0.72528 0.00254
  -1   3 -13    80.3    54.01690 0.63915-0.89791-0.02869 0.43057-0.55568-0.16698
  -1  -3 -13   194.4    58.8 198 0.65502-0.91381-0.66164 0.25976-0.16414-0.55860
  -1  -3 -13   123.8    65.3 428 0.68056-0.93942-0.61050 0.20872-0.19532-0.52733
  -1  -3 -13    70.4    41.71686 0.66452-0.92328-0.02414-0.37774-0.52771-0.19495
   1  -3  13    83.4    41.1 888-0.57594 0.83456-0.77196 0.37015 0.09470 0.62788
   1  -3  13    56.4    52.61129-0.70350 0.96235-0.55048 0.14866 0.23138 0.49130
   1   3  14     0.8    39.8 976-0.37269 0.64671-0.34970 0.75150 0.71863 0.05827
  -1   3 -14    81.4    51.6 274 0.35088-0.62508-0.36742 0.76930-0.72641-0.05065
  -1  -3 -14    23.2    33.3 204 0.64102-0.91522-0.64849 0.24661-0.21185-0.56521
  -1  -3 -14    57.7    56.9 433 0.64848-0.92275-0.63392 0.23214-0.22008-0.55688
  -1  -3 -14    15.0    33.01688 0.65228-0.92644-0.02651-0.37537-0.54138-0.23559
   1  -3  14    44.2    21.4 895-0.57149 0.84551-0.75277 0.35096 0.15129 0.62561
   1  -3  14    99.7    51.31133-0.67757 0.95183-0.56571 0.16389 0.25836 0.51862
   1   3  15    68.7    56.7 977-0.37030 0.65971-0.34532 0.74713 0.72199 0.10921
  -1   3 -15   160.3    65.0 275 0.34773-0.63734-0.36426 0.76614-0.72981-0.10157
  -1  -3 -15   104.9    39.6 209 0.62620-0.91581-0.63410 0.23222-0.25738-0.57401
  -1  -3 -15   116.5    50.81690 0.63817-0.92774-0.02885-0.37303-0.55673-0.27456
   1  -3  15   103.0    36.4 901-0.56520 0.85462-0.73199 0.33018 0.20460 0.62660
   1  -3  15   182.3    69.81137-0.65017 0.93984-0.58058 0.17875 0.28545 0.54585
   1   4 -14    60.1    50.8 281 0.31469-0.47193-0.33109 0.86693-0.76377 0.01988
  -1   4  14    21.6    46.7 982-0.35065 0.50772-0.31192 0.84766 0.74740-0.00366
   1  -4 -14     0.2    66.4 413 0.76902-0.92634-0.53331-0.00241-0.11967-0.62410
   1   4 -13   -15.9    44.0 281 0.31249-0.45432-0.32890 0.86475-0.76592 0.07635
   1   4 -13    33.5    28.01682 0.68807-0.82988-0.02001 0.55585-0.50040-0.18909
  -1   4  13    16.1    37.6 982-0.34967 0.49134-0.31028 0.84602 0.74861-0.05918
  -1  -4  13    -1.3    31.0 861-0.57327 0.71494-0.81850 0.28276-0.12647 0.81590
  -1  -4  13    27.0    54.71111-0.80356 0.94546-0.47647-0.05929 0.11405 0.57544
   1  -4 -13    12.4    32.8 173 0.69710-0.83893-0.69934 0.16350 0.04618-0.73575
   1  -4 -13   -42.0    43.6 408 0.79646-0.93837-0.50491-0.03081-0.09302-0.59643
   1  -4 -13     8.9    48.11679 0.71160-0.85340-0.01521-0.52064-0.47172-0.21776
   1   4 -12    79.2    49.7 282 0.30708-0.43351-0.32398 0.85982-0.77097 0.13573
   1   4 -12     0.8    31.51680 0.70235-0.82875-0.01703 0.55288-0.48318-0.15200
  -1   4  12    41.7    50.2 983-0.34645 0.47272-0.30564 0.84139 0.75228-0.11716
  -1  -4  12    26.9    42.9 852-0.56561 0.69188-0.82384 0.28809-0.19590 0.83102
  -1  -4  12   109.7    64.91106-0.82609 0.95257-0.45584-0.07993 0.08330 0.55187
   1  -4 -12    60.6    44.9 166 0.70341-0.82984-0.70464 0.16880 0.11016-0.74541
   1  -4 -12    42.5    59.8 403 0.82174-0.94824-0.47620-0.05951-0.06691-0.56823
   1  -4 -12    41.2    50.91677 0.72345-0.84985-0.01287-0.52298-0.45670-0.17848
   1   4 -11   178.9    48.5 284 0.29849-0.40951-0.31555 0.85139-0.77907 0.19814
   1   4 -11   163.9    42.41678 0.71401-0.82500-0.01481 0.55066-0.46869-0.11217
  -1   4  11    57.0    48.7 984-0.34129 0.45216-0.29726 0.83300 0.75839-0.17757
  -1  -4  11   141.0    46.6 843-0.55409 0.66497-0.82434 0.28859-0.26830 0.84911
  -1  -4  11   122.9    52.61102-0.84726 0.95834-0.43424-0.10152 0.05289 0.52797
   1  -4 -11   209.7    53.3 158 0.70758-0.81860-0.70621 0.17037 0.17727-0.75820
   1  -4 -11   174.4    76.8 399 0.84483-0.95591-0.44790-0.08781-0.04084-0.53999
   1  -4 -11   109.8    58.51675 0.73344-0.84443-0.01093-0.52492-0.44371-0.13716
   1   4 -10    60.2    53.5 286 0.28570-0.38131-0.30313 0.83898-0.79072 0.26411
   1   4 -10     3.8    27.51677 0.72288-0.81846-0.01298 0.54882-0.45743-0.06912
  -1   4  10    21.8    37.8 986-0.33366 0.42915-0.28464 0.82038 0.76723-0.24073
  -1  -4  10   -13.4    28.6 833-0.53783 0.63331-0.81915 0.28340-0.34363 0.87013
  -1  -4  10     5.8    28.61097-0.86699 0.96265-0.41234-0.12343 0.02230 0.50425
   1  -4 -10    13.8    28.6 149 0.70690-0.80251-0.70547 0.16962 0.24956-0.77617
   1  -4 -10   -39.1    28.6 394 0.86615-0.96182-0.41825-0.11747-0.01651-0.51001
   1  -4 -10    18.7    28.61674 0.74138-0.83697-0.00960-0.52624-0.43316-0.09339
   1   4  -9   396.3    74.8 289 0.26812-0.34832-0.28578 0.82163-0.80617 0.33389
   1   4  -9   182.0    35.01676 0.72803-0.80820-0.01174 0.54758-0.45079-0.02145
  -1   4   9   194.3    48.7 989-0.32279 0.40287-0.26722 0.80297 0.77921-0.30701
  -1  -4   9   236.1    42.8 823-0.51586 0.59594-0.80715 0.27141-0.42151 0.89371
  -1  -4   9   318.4    76.51093-0.88534 0.96559-0.38976-0.14601-0.00816 0.48039
   1  -4  -9   180.4    47.6 140 0.70251-0.78271-0.69938 0.16353 0.32559-0.79788
   1  -4  -9   272.0    72.8 389 0.88538-0.96563-0.38943-0.14628 0.00786-0.48006
   1  -4  -9   232.6    42.91673 0.74643-0.82661-0.00855-0.52729-0.42635-0.04589
   1   4  -8   195.6    44.7 293 0.24474-0.30953-0.26241 0.79826-0.82564 0.40767
   1   4  -8   299.3    39.51676 0.72725-0.79203-0.01189 0.54773-0.45179 0.03387
  -1   4   8   297.7    56.7 992-0.30872 0.37341-0.24390 0.77965 0.79411-0.37622
  -1  -4   8   259.2    49.9 812-0.48829 0.55298-0.78662 0.25088-0.50081 0.91870
  -1  -4   8   225.3    53.41088-0.90229 0.96712-0.36676-0.16900-0.03874 0.45666
   1  -4  -8   162.7    45.9 130 0.69235-0.75715-0.68763 0.15179 0.40607-0.82404
   1  -4  -8   304.4    76.9 385 0.90272-0.96755-0.36095-0.17477 0.03169-0.44958
   1  -4  -8   226.4    52.51672 0.74773-0.81250-0.00794-0.52791-0.42459 0.00667
   1   4  -7   880.2    93.9 298 0.21373-0.26311-0.23180 0.76764-0.84938 0.48573
   1   4  -7   888.9    70.91678 0.71642-0.76579-0.01435 0.55020-0.46565 0.10205
  -1   4   7   896.1   118.6 997-0.29016 0.33945-0.21386 0.74960 0.81225-0.44867
  -1  -4   7   861.6    62.8 427 0.68988-0.64046-0.60305 0.06734-0.18822 0.55181
  -1  -4   7   832.0    91.1 800-0.45277 0.50206-0.75672 0.22098-0.58057 0.94415
  -1  -4   7   836.1   113.61084-0.91786 0.96728-0.34312-0.19264-0.06918 0.43279
   1  -4  -7   849.1   117.4 119 0.67497-0.72435-0.66869 0.13284 0.49055-0.85420
   1  -4  -7   864.4   100.6 381 0.91824-0.96766-0.33250-0.20321 0.05434-0.41792
   1  -4  -7   832.8    99.91673 0.74481-0.79418-0.00888-0.52697-0.42854 0.06494
   1   4  -6   255.8    47.3 305 0.17398-0.20796-0.19214 0.72799-0.87680 0.56747
   1   4  -6   222.3    53.51439 0.93205-0.96605 0.31868 0.21709 0.09914-0.40843
   1   4  -6   278.5    31.11683 0.68697-0.72093-0.01998 0.55582-0.50172 0.19242
  -1   4   6   312.2    55.31002-0.26583 0.29973-0.17594 0.71168 0.83358-0.52431
  -1  -4   6   243.3    31.7 408 0.79870-0.76470-0.50246-0.03325-0.09077 0.40004
  -1  -4   6   258.9    27.4 587-0.59660 0.63061-0.66230 0.12659-0.60392 0.91320
  -1  -4   6   194.1    53.3 787-0.41039 0.44429-0.71567 0.17993-0.65830 0.96758
  -1  -4   6   186.1    26.31484 0.60479-0.57083 0.13584-0.67169 0.92403-0.61474
   1  -4  -6   334.4    46.9 107 0.64912-0.68309-0.64058 0.10474 0.57753-0.88686
   1  -4  -6   381.5    86.4 377 0.93199-0.96600-0.30480-0.23092 0.07639-0.38566
   1  -4  -6   271.8    67.51675 0.73422-0.76818-0.01077-0.52507-0.44267 0.13338
   1   4  -5   192.9    37.0 314 0.12304-0.14160-0.14161 0.67746-0.90700 0.65199
   1   4  -5   234.8    55.41435 0.94480-0.96340 0.29391 0.24186 0.12928-0.38426
   1   4  -5   237.0    20.71695 0.60447-0.62303-0.03434 0.57018-0.59173 0.33675
  -1   4   5   279.0    53.91009-0.23576 0.25426-0.12858 0.66433 0.85691-0.60195
  -1   4   5   141.0    28.61545 0.92017-0.90161 0.11828 0.41757 0.61891-0.36393
  -1  -4   5   234.3    41.0 398 0.84798-0.82939-0.44327-0.09244-0.03797 0.29293
  -1  -4   5   193.1    28.3 612-0.75684 0.77544-0.53808 0.00236-0.57057 0.82553
  -1  -4   5   203.1    42.6 774-0.36028 0.37879-0.66292 0.12717-0.73152 0.98648
  -1  -4   5   186.4    20.21452 0.35852-0.33997 0.13014-0.66598 0.98813-0.73315
   1  -4  -5   264.2    38.6  94 0.61232-0.63089-0.60191 0.06606 0.66525-0.92026
   1  -4  -5   200.4    65.5 373 0.94404-0.96263-0.27778-0.25794 0.09738-0.35234
   1  -4  -5   205.9    18.11111-0.80190 0.78330-0.47792-0.05784 0.11624-0.37121
   1  -4  -5   184.7    18.51230 0.09041-0.10900-0.68568 0.14991 0.71823-0.97321
   1  -4  -5   219.0    41.51679 0.71217-0.73073-0.01510-0.52075-0.47100 0.21602
   1   4  -4   319.3    40.1 324 0.05915-0.06231-0.07817 0.61402-0.93753 0.73684
   1   4  -4   327.6    53.91430 0.95613-0.95931 0.26876 0.26701 0.15959-0.36025
  -1   4   4   236.8    44.11017-0.19753 0.20063-0.07066 0.60641 0.88164-0.68098
  -1   4   4   233.9    26.01533 0.87896-0.87581 0.12426 0.41159 0.69084-0.49017
  -1  -4   4   356.2    38.6 392 0.87421-0.87103-0.40646-0.12925-0.00657 0.20722
  -1  -4   4   253.0    33.3 631-0.85218 0.85536-0.42959-0.10612-0.52831 0.72896
  -1  -4   4   193.4    42.1 760-0.30229 0.30540-0.59859 0.06285-0.79709 0.99775
   1  -4  -4   264.6    41.3  79 0.56326-0.56642-0.55113 0.01529 0.75011-0.95080
   1  -4  -4   413.8    74.5 369 0.95444-0.95762-0.25171-0.28401 0.11719-0.31784
   1  -4  -4   230.4    32.41097-0.86744 0.86426-0.41181-0.12395 0.02157-0.22223
   1  -4  -4   237.1    27.61276 0.47639-0.47957-0.57115 0.03538 0.77618-0.97684
   1  -4  -4   253.6    36.51685 0.66898-0.67212-0.02352-0.51232-0.52264 0.32197
   1   4  -3   461.1    46.5 337-0.01893 0.03118-0.00029 0.53614-0.96412 0.81775
   1   4  -3   422.0    56.41426 0.96600-0.95377 0.24299 0.29278 0.18943-0.33577
  -1   4   3   599.1    71.61026-0.15103 0.13874-0.00096 0.53670 0.90516-0.75881
  -1   4   3   411.2    31.51514 0.78422-0.79648 0.13200 0.40385 0.80383-0.65747
  -1  -4   3   431.8    50.3 389 0.88879-0.90102-0.38403-0.15168 0.01238 0.13395
  -1  -4   3   345.9    52.4 645-0.90967 0.89743-0.33970-0.19602-0.48732 0.63366
  -1  -4   3   404.6    55.1 745-0.23894 0.22666-0.52377-0.01197-0.85185 0.99820
   1  -4  -3   395.0    50.9  64 0.50160-0.48935-0.48774-0.04810 0.82743-0.97380
   1  -4  -3   539.5    78.7 365 0.96328-0.95105-0.22693-0.30878 0.13580-0.28214
   1  -4  -3   495.3    52.31092-0.89088 0.90311-0.38256-0.15320-0.01798-0.12837
   1  -4  -3   390.8    27.71307 0.69183-0.67960-0.44161-0.09416 0.74412-0.89047
   1  -4  -3   411.0    34.71699 0.57533-0.56307-0.03946-0.49639-0.62022 0.47386
   1   4  -2   211.1    32.1 352-0.11122 0.13888 0.09212 0.44372-0.98042 0.88837
  -1   4   2   209.2    45.41038-0.09470 0.06701 0.08091 0.45483 0.92466-0.83262
  -1   4   2   168.4    15.21467 0.47348-0.50114 0.13397 0.40187 0.96910-0.87706
  -1  -4   2   202.2    43.4 387 0.89608-0.92373-0.37202-0.16369 0.02212 0.06991
  -1  -4   2   237.5    50.3 731-0.17187 0.14419-0.44109-0.09466-0.89344 0.98548
   1  -4  -2   173.6    34.3  48 0.42837-0.40071-0.41291-0.12293 0.89224-0.98429
   1  -4  -2   160.3    53.2 362 0.97069-0.94304-0.20384-0.33187 0.15342-0.24544
   1  -4  -2   217.3    33.11089-0.90004 0.92768-0.36995-0.16582-0.03452-0.05751
   1  -4  -2   161.0    25.71329 0.81532-0.78768-0.32925-0.20652 0.68807-0.78011
   1  -4  -2   159.2    17.41736 0.28575-0.25808-0.07834-0.45750-0.83481 0.74277
   1   4  -1   526.0    59.91077 0.10425-0.06117 0.35410 0.18165 0.92081-0.95854
   1   4  -1   541.4    58.71417 0.98124-0.93818 0.19022 0.34555 0.24822-0.28594
  -1   4   1   548.6    56.2 719-0.97663 0.93357 0.18259 0.35312-0.16849 0.20621
  -1   4   1   354.1    53.81051-0.02891-0.01417 0.17413 0.36162 0.93572-0.89799
  -1  -4   1   386.9    59.2   9 0.21489-0.25796-0.19646-0.33938 0.97833-0.94060
  -1  -4   1   620.8    79.3 386 0.89877-0.94183-0.36759-0.16812 0.02597 0.01174
   1  -4  -1   453.4    61.6  32 0.34660-0.30353-0.32969-0.20615 0.94041-0.97814
   1  -4  -1   532.4    53.61088-0.90234 0.94540-0.36669-0.16908-0.03885 0.00112
   1  -4  -1   446.0    45.41345 0.88702-0.84396-0.23925-0.29652 0.63041-0.66813
   1   4   0  2061.3   142.41064 0.03890 0.01958 0.26682 0.26893 0.93448-0.91791
   1   4   0  2058.9   134.51412 0.98655-0.92808 0.16340 0.37236 0.27721-0.26062
  -1   4   0  1941.9   134.9 716-0.98137 0.92289 0.16392 0.37179-0.18242 0.16582
  -1   4   0  1951.5   160.31066 0.04582-0.10430 0.27607 0.25968 0.93365-0.95023
  -1  -4   0  2042.2    99.9  28 0.32368-0.38215-0.30643-0.22941 0.95022-0.96680
  -1  -4   0  1866.5   112.8 286 0.28475-0.34323-0.30219-0.23366-0.79158 0.77499
  -1  -4   0  2103.3   184.4 386 0.89790-0.95638-0.36906-0.16665 0.02476-0.04135
   1  -4   0  2156.3   165.1  17 0.26071-0.20223-0.24266-0.29318 0.96999-0.95341
   1  -4   0  2066.8   161.21089-0.90046 0.95894-0.36935-0.16642-0.03531 0.05190
   1   4   1   110.4    32.71052-0.02211 0.09599 0.18300 0.35274 0.93627-0.86539
   1   4   1   142.2    28.11408 0.99032-0.91644 0.13649 0.39928 0.30520-0.23430
   1   4   1   140.9    14.01458 0.40451-0.33063 0.13181 0.40404 0.98255-0.91165
   1   4   1   139.6    14.71551 0.93886-0.86498 0.11454 0.42131 0.57765-0.50675
  -1   4  -1   142.5    39.7 714-0.98480 0.91091 0.14842 0.38729-0.19298 0.12207
  -1  -4  -1   146.9    34.3  48 0.42820-0.50208-0.41274-0.12311 0.89237-0.96327
  -1  -4  -1   139.9    23.1 302 0.19007-0.26396-0.20850-0.32735-0.86605 0.79514
  -1  -4  -1   172.3    53.4 387 0.89423-0.96812-0.37508-0.16063 0.01958-0.09049
   1  -4   1   147.7    35.2   2 0.17551-0.10163-0.15687-0.37897 0.98176-0.91086
   1  -4   1   142.4    40.9 722-0.12523 0.19910-0.38178-0.15396-0.91366 0.98455
   1  -4   1   111.1    31.11090-0.89579 0.96968-0.37600-0.15976-0.02693 0.09784
   1   4   2   978.5    96.71041-0.07737 0.16664 0.10558 0.43017 0.92879-0.80360
   1   4   2   941.1    73.51403 0.99254-0.90324 0.10968 0.42609 0.33266-0.20744
   1   4   2   948.3    64.71575 0.98767-0.89838 0.09702 0.43883 0.39801-0.27279
  -1   4  -2   883.1    87.6 349-0.09559 0.00630 0.07661 0.45924-0.97882 0.85359
  -1   4  -2  1009.9    91.5 712-0.98716 0.89785 0.13688 0.39884-0.20118 0.07596
  -1  -4  -2   809.1    72.9  68 0.51958-0.60888-0.50593-0.02991 0.80763-0.93286
  -1  -4  -2   836.1    78.6 319 0.08866-0.17796-0.10775-0.42809-0.92439 0.79916
  -1  -4  -2   936.5   133.0 389 0.88832-0.97763-0.38478-0.15094 0.01176-0.13698
  -1  -4  -2   883.6    71.21293 0.59753-0.68683-0.50598-0.02979 0.76604-0.89126
  -1  -4  -2   881.2    53.51763 0.05648-0.14577-0.10183-0.43402-0.93638 0.81117
   1  -4   2   808.8    70.3 739-0.20708 0.29635-0.48512-0.05063-0.87343 0.99862
   1  -4   2   822.8    87.11092-0.88878 0.97808-0.38534-0.15042-0.01428 0.13950
   1   4   3   152.3    39.31032-0.12512 0.22979 0.03617 0.49957 0.91533-0.73583
   1   4   3   132.8    26.81399 0.99328-0.88856 0.08333 0.45243 0.35894-0.17940
   1   4   3   135.5    24.61582 0.99434-0.88965 0.09039 0.44545 0.33551-0.15599
  -1   4  -3   263.0    48.2 338-0.02397-0.08073 0.00471 0.53113-0.96544 0.78589
  -1   4  -3   238.1    32.2 711-0.98841 0.88369 0.13036 0.40535-0.20590 0.02637
  -1  -4  -3   183.2    33.9  87 0.59108-0.69578-0.57993 0.04408 0.70528-0.88482
  -1  -4  -3   141.8    28.8 336-0.01210-0.09260-0.00697-0.52887-0.96226 0.78272
  -1  -4  -3   145.5    51.9 391 0.88029-0.98501-0.39734-0.13837 0.00125-0.18078
  -1  -4  -3   170.8    24.91272 0.44388-0.54859-0.58548 0.04972 0.77644-0.95598
  -1  -4  -3   169.0    32.21736 0.28595-0.39065-0.07832-0.45752-0.83470 0.65517
   1  -4   3    98.3    36.4 756-0.28555 0.39022-0.57931 0.04357-0.81308 0.99258
   1  -4   3   259.3    50.41094-0.88000 0.98471-0.39672-0.13904 0.00070 0.17883
   1   4   4  1956.0   141.91023-0.16675 0.28681-0.02409 0.55983 0.89800-0.66418
   1   4   4  2025.5   129.61395 0.99260-0.87247 0.05777 0.47800 0.38410-0.15025
   1   4   4  1930.7   157.11585 0.99575-0.87565 0.08734 0.44851 0.31047-0.07663
  -1   4  -4  1966.8   143.1 327 0.03801-0.15813-0.05750 0.59334-0.94586 0.71199
  -1   4  -4  2049.3   102.8 711-0.98839 0.86825 0.13047 0.40524-0.20582-0.02802
  -1  -4  -4  2013.5   118.9 104 0.64211-0.76222-0.63362 0.09778 0.59596-0.82983
  -1  -4  -4  1835.3   195.7 393 0.87032-0.99045-0.41219-0.12352-0.01144-0.22240
  -1  -4  -4  1777.0   128.81247 0.24366-0.36378-0.65471 0.11894 0.75526-0.98911
  -1  -4  -4  2071.3   135.51720 0.41614-0.53624-0.06246-0.47338-0.75185 0.51801
   1  -4   4  1749.0   106.3 593-0.63925 0.75938-0.63426 0.09855-0.59837 0.83222
   1  -4   4  2003.9   147.0 773-0.35619 0.47625-0.65917 0.12343-0.73609 0.96990
   1  -4   4  1817.9   158.41097-0.86952 0.98965-0.40936-0.12640 0.01821 0.21564
   1   4   5   295.0    52.51016-0.20092 0.33637-0.07564 0.61139 0.87966-0.59154
   1   4   5   242.8    30.61391 0.99076-0.85522 0.03384 0.50192 0.40707-0.11891
  -1   4  -5   281.9    57.9 319 0.09071-0.22623-0.10980 0.64564-0.92342 0.63523
  -1   4  -5   206.0    29.8 713-0.98659 0.85104 0.13971 0.39601-0.19903-0.08913
  -1   4  -5   217.1    20.91753 0.14476-0.28027-0.09376 0.62960-0.90349 0.61534
  -1  -4  -5   275.2    45.8 119 0.67563-0.81115-0.66939 0.13354 0.48791-0.77610
  -1  -4  -5   276.4    66.8 396 0.85854-0.99409-0.42905-0.10666-0.02556-0.26260
  -1  -4  -5   170.9    23.71219-0.00325-0.13229-0.69633 0.16056 0.68729-0.97545
  -1  -4  -5   274.1    50.71710 0.49422-0.62973-0.05157-0.48427-0.69198 0.40382
   1  -4   5   166.6    24.0 575-0.50532 0.64087-0.71266 0.17695-0.61000 0.89815
   1  -4   5   282.7    43.7 789-0.41677 0.55223-0.72206 0.18631-0.64770 0.93582
   1  -4   5   246.9    56.11100-0.85760 0.99314-0.42325-0.11251 0.03680 0.25136
   1  -4   5   222.6    24.81521 0.82146-0.68595 0.12932-0.66517 0.76561-0.47745
   1   4   6   159.2    46.71010-0.22906 0.37991-0.11878 0.65452 0.86157-0.51914
   1   4   6   148.7    21.01387 0.98824-0.83729 0.01298 0.52278 0.42653-0.08405
  -1   4  -6   203.3    50.3 312 0.13413-0.28506-0.15296 0.68880-0.90082 0.55832
  -1   4  -6   161.6    25.1 716-0.98213 0.83116 0.16068 0.37504-0.18473-0.15773
  -1   4  -6   156.1    24.71730 0.33568-0.48660-0.07286 0.60871-0.80536 0.46289
  -1  -4  -6   158.6    40.0 133 0.69536-0.84629-0.69112 0.15527 0.38622-0.72873
  -1  -4  -6   165.2    60.1 399 0.84496-0.99592-0.44774-0.08798-0.04069-0.30177
  -1  -4  -6   137.0    41.41704 0.54308-0.69400-0.04424-0.49160-0.65003 0.30756
   1  -4   6   167.3    20.8 552-0.32551 0.47647-0.78201 0.24629-0.60204 0.94451
   1  -4   6   210.4    43.0 804-0.46563 0.61648-0.76792 0.23217-0.55384 0.89626
   1  -4   6    82.0    45.81103-0.84421 0.99517-0.43760-0.09816 0.05723 0.28525
   1  -4   6   163.0    27.11538 0.89484-0.74393 0.12212-0.65796 0.66554-0.32308
   1   4   7  1346.8   136.21005-0.25210 0.41835-0.15416 0.68990 0.84468-0.44795
   1   4   7  1517.7    76.01385 0.98586-0.81949-0.00240 0.53817 0.44045-0.04366
  -1   4  -7  1646.9   168.3 306 0.16949-0.33583-0.18791 0.72375-0.87963 0.48281
  -1   4  -7  1588.4   122.01718 0.43199-0.59832-0.06039 0.59624-0.74035 0.34357
  -1  -4  -7  1599.4   122.3 144 0.70493-0.87127-0.70262 0.16677 0.29297-0.68980
  -1  -4  -7  1732.7   168.7 402 0.82956-0.99593-0.46670-0.06901-0.05858-0.33819
  -1  -4  -7  1490.8   150.21699 0.57423-0.74056-0.03963-0.49621-0.62126 0.22448
   1  -4   7  1632.9   151.0 818-0.50365 0.66989-0.79845 0.26271-0.45911 0.85584
   1  -4   7  1631.9   159.41106-0.82947 0.99584-0.45255-0.08321 0.07852 0.31827
   1   4   8    97.3    47.61001-0.27039 0.45204-0.18276 0.71850 0.82981-0.37877
   1   4   8   128.3    16.21384 0.98496-0.80319-0.00768 0.54344 0.44501 0.00609
  -1   4  -8   137.8    50.8 301 0.19749-0.37924-0.21588 0.75172-0.86094 0.40979
  -1   4  -8    79.6    29.31711 0.48552-0.66725-0.05313 0.58898-0.69905 0.24795
  -1  -4  -8    89.4    36.2 154 0.70737-0.88911-0.70680 0.17096 0.20819-0.65933
  -1  -4  -8   201.6    64.8 405 0.81240-0.99419-0.48705-0.04866-0.07685-0.37423
  -1  -4  -8    76.5    39.71697 0.59312-0.77484-0.03648-0.49936-0.60301 0.15192
   1  -4   8    73.0    29.3 830-0.53181 0.71345-0.81630 0.28056-0.36696 0.81800
   1  -4   8    73.6    55.01109-0.81339 0.99517-0.46779-0.06798 0.10075 0.35036
   1   4   9   129.9    49.0 998-0.28471 0.48174-0.20536 0.74111 0.81723-0.31188
  -1   4  -9    51.1    46.0 297 0.21958-0.41673-0.23774 0.77358-0.84503 0.33956
  -1   4  -9    93.1    36.21707 0.51719-0.71433-0.04803 0.58388-0.67272 0.16731
  -1  -4  -9    79.5    34.5 164 0.70481-0.90196-0.70575 0.16991 0.13106-0.63653
  -1  -4  -9    73.9    62.5 409 0.79344-0.99064-0.50816-0.02756-0.09606-0.40934
  -1  -4  -9   149.8    47.81695 0.60360-0.80074-0.03448-0.50137-0.59261 0.08720
   1  -4   9   116.8    34.6 842-0.55179 0.74883-0.82410 0.28835-0.27920 0.78455
   1  -4   9    91.1    58.51113-0.79598 0.99317-0.48318-0.05258 0.12374 0.38168
   1   4  10    82.5    48.8 995-0.29565 0.50808-0.22271 0.75845 0.80705-0.24739
  -1   4 -10    61.4    47.8 295 0.23660-0.44916-0.25442 0.79026-0.83207 0.27229
  -1   4 -10     7.5    29.51705 0.53397-0.74651-0.04563 0.58147-0.65814 0.09841
  -1  -4 -10    74.7    30.7 172 0.69855-0.91111-0.70107 0.16523 0.06075-0.62053
  -1  -4 -10    70.6    51.5 413 0.77265-0.98527-0.52969-0.00603-0.11623-0.44348
  -1  -4 -10    43.6    36.01695 0.60831-0.82085-0.03372-0.50213-0.58786 0.02814
   1  -4  10    44.2    25.3 852-0.56555 0.77799-0.82386 0.28811-0.19631 0.75597
   1  -4  10    90.8    66.31116-0.77727 0.98988-0.49847-0.03730 0.14753 0.41220
   1   4  11   164.6    52.8 993-0.30363 0.53146-0.23549 0.77124 0.79928-0.18531
  -1   4 -11   111.6    59.0 292 0.24920-0.47718-0.26673 0.80257-0.82206 0.20796
  -1   4 -11    81.8    39.11704 0.54159-0.76954-0.04446 0.58031-0.65136 0.03732
  -1  -4 -11   106.5    34.6 179 0.68991-0.91788-0.69317 0.15733-0.00437-0.60974
  -1  -4 -11   225.9    68.1 417 0.74993-0.97797-0.55189 0.01617-0.13689-0.47714
  -1  -4 -11   106.7    58.81695 0.60838-0.83633-0.03370-0.50214-0.58779-0.02625
   1  -4  11   110.6    32.2 862-0.57402 0.80185-0.81755 0.28180-0.11863 0.73260
   1  -4  11    87.1    61.21120-0.75721 0.98523-0.51399-0.02178 0.17160 0.44245
   1   4  12    47.0    58.4 992-0.30899 0.55221-0.24433 0.78007 0.79384-0.12557
  -1   4 -12   243.7    65.9 291 0.25763-0.50101-0.27555 0.81139-0.81500 0.14658
  -1  -4 -12   117.7    34.0 186 0.67901-0.92239-0.68341 0.14757-0.06449-0.60394
  -1  -4 -12   175.7    74.7 421 0.72535-0.96879-0.57397 0.03826-0.15855-0.50978
  -1  -4 -12    31.5    63.21695 0.60477-0.84812-0.03429-0.50156-0.59143-0.07691
   1  -4  12   115.5    28.1 871-0.57791 0.82114-0.80682 0.27107-0.04615 0.71442
   1  -4  12   209.2    76.41123-0.73581 0.97924-0.52931-0.00645 0.19621 0.47215
   1   4  13    28.5    43.7 991-0.31223 0.57085-0.24957 0.78532 0.79052-0.06794
  -1   4 -13    36.9    43.8 290 0.26315-0.52194-0.28096 0.81680-0.81038 0.08763
  -1  -4 -13    16.5    36.6 193 0.66649-0.92528-0.67186 0.13602-0.12076-0.60198
  -1  -4 -13    43.2    59.0 425 0.69876-0.95763-0.59614 0.06043-0.18083-0.54181
  -1  -4 -13    33.7    46.41696 0.59822-0.85698-0.03551-0.50034-0.59797-0.12469
   1  -4  13   -11.4    27.7 879-0.57876 0.83739-0.79203 0.25628 0.02219 0.70039
   1  -4  13    51.3    58.71127-0.71303 0.97187-0.54450 0.00874 0.22121 0.50147
  -1   5  12   -26.6    36.31000-0.27453 0.40081-0.18962 0.85930 0.82619-0.19107
  -1  -5  12    -4.1    23.8 846-0.55889 0.68516-0.82469 0.15501-0.24162 0.87674
  -1  -5  12   -41.1    23.81109-0.81266 0.93915-0.46845-0.20126 0.10173 0.53344
   1  -5 -12    -2.3    23.8 406 0.80970-0.93619-0.49013-0.17952-0.07967-0.55547
   1   5 -11    -3.8    40.6 303 0.18457-0.29559-0.20287 0.87267-0.86980 0.28887
  -1   5  11   -44.1    40.61002-0.26664 0.37752-0.17722 0.84690 0.83291-0.25209
  -1  -5  11   -16.1    44.21105-0.83219 0.94326-0.45009-0.21962 0.07438 0.50648
   1  -5 -11    -1.1    44.2 155 0.70737-0.81839-0.70684 0.03704 0.20113-0.78206
   1  -5 -11   -44.3    44.2 402 0.83067-0.94175-0.46534-0.20430-0.05737-0.52346
   1  -5 -11    -5.3    44.21691 0.62995-0.74094-0.02970-0.64011-0.56551-0.01536
   1   5 -10    44.0    38.8 306 0.16669-0.26230-0.18510 0.85490-0.88141 0.35480
  -1   5  10    37.5    42.31004-0.25602 0.35150-0.16065 0.83033 0.84154-0.31504
  -1  -5  10    45.2    29.2 827-0.52615 0.62163-0.81304 0.14335-0.38821 0.91471
  -1  -5  10    48.6    58.21101-0.85040 0.94607-0.43094-0.23876 0.04809 0.47846
   1  -5 -10    63.3    26.7 147 0.70601-0.80162-0.70412 0.03432 0.27312-0.79973
   1  -5 -10    61.1    62.6 398 0.84980-0.94546-0.44086-0.22878-0.03586-0.49066
   1  -5 -10    33.7    34.61691 0.62892-0.72451-0.02987-0.63993-0.56659 0.04004
   1   5  -9    42.7    44.2 310 0.14361-0.22381-0.16231 0.83212-0.89540 0.42311
  -1   5   9    12.1    43.61007-0.24262 0.32271-0.13929 0.80897 0.85190-0.37971
  -1  -5   9    45.1    40.0 817-0.50221 0.58230-0.79758 0.12790-0.46279 0.93499
  -1  -5   9    35.9    47.61097-0.86726 0.94751-0.41202-0.25769 0.02186 0.45037
   1  -5  -9    38.2    29.5 137 0.70032-0.78053-0.69663 0.02682 0.34801-0.82030
   1  -5  -9   -33.2    56.2 394 0.86717-0.94742-0.41679-0.25285-0.01526-0.45694
   1  -5  -9    19.1    23.61692 0.62296-0.70314-0.03129-0.63851-0.57282 0.10058
   1   5  -8   -22.7    39.8 315 0.11496-0.17975-0.13361 0.80342-0.91130 0.49333
  -1   5   8    51.0    48.11011-0.22516 0.28985-0.11278 0.78246 0.86424-0.44635
  -1  -5   8    18.7    36.3 806-0.47325 0.53794-0.77447 0.10479-0.53674 0.95463
  -1  -5   8   -31.5    48.21094-0.88282 0.94765-0.39317-0.27654-0.00409 0.42201
   1  -5  -8    -1.6    31.1 127 0.68877-0.75356-0.68392 0.01412 0.42602-0.84399
   1  -5  -8   156.5    70.6 390 0.88284-0.94767-0.39356-0.27609 0.00476-0.42265
   1  -5  -8    -9.6    26.91694 0.60908-0.67386-0.03361-0.63619-0.58708 0.16916
   1   5  -7   438.7    78.4 321 0.07946-0.12885-0.09818 0.76799-0.92870 0.56505
  -1   5   7   675.5    90.91015-0.20391 0.25321-0.08025 0.74994 0.87786-0.51428
  -1  -5   7   560.3    85.3 795-0.43843 0.48773-0.74325 0.07357-0.60889 0.97247
  -1  -5   7   616.3    89.61090-0.89709 0.94651-0.37421-0.29550-0.02929 0.39290
   1  -5  -7   612.7    74.5 117 0.67130-0.72069-0.66435-0.00545 0.50555-0.86920
   1  -5  -7   569.7   107.3 387 0.89686-0.94628-0.37072-0.29892 0.02320-0.38678
   1  -5  -7   527.6    68.91698 0.58431-0.63368-0.03777-0.63204-0.61161 0.24800
   1   5  -6   307.8    49.0 328 0.03621-0.07019-0.05507 0.72488-0.94657 0.63724
  -1   5   6   366.0    74.41021-0.17788 0.21178-0.04116 0.71084 0.89243-0.58316
  -1  -5   6   333.8    56.9 414 0.76875-0.73474-0.53387-0.13578-0.11949 0.42876
  -1  -5   6   471.1    63.6 784-0.39847 0.43237-0.70341 0.03373-0.67740 0.98667
  -1  -5   6   413.6    58.51086-0.91008 0.94409-0.35522-0.31449-0.05355 0.36284
   1  -5  -6   446.7    76.9 106 0.64581-0.67978-0.63749-0.03232 0.58610-0.89543
   1  -5  -6   471.1    91.7 383 0.90932-0.94332-0.34913-0.32052 0.04099-0.35026
   1  -5  -6   285.2    50.51704 0.54158-0.57554-0.04447-0.62534-0.65137 0.34208
   1   5  -5   489.0    64.4 336-0.01563-0.00293-0.00342 0.67323-0.96323 0.70822
  -1   5   5   491.5    79.61027-0.14667 0.16517 0.00514 0.66454 0.90701-0.65205
  -1  -5   5   509.1    62.2 406 0.81144-0.79284-0.48814-0.18150-0.07787 0.33283
  -1  -5   5   480.8    68.8 772-0.35289 0.37139-0.65521-0.01447-0.74060 0.99556
  -1  -5   5   580.9    83.31083-0.92180 0.94040-0.33647-0.33323-0.07698 0.33196
   1  -5  -5   461.8    72.5  94 0.61241-0.63098-0.60200-0.06780 0.66506-0.92007
   1  -5  -5   544.7    88.9 380 0.92026-0.93885-0.32868-0.34096 0.05754-0.31250
   1  -5  -5   541.1    47.01714 0.46558-0.48413-0.05527-0.61454-0.71494 0.45996
   1   5  -4   518.3    68.8 346-0.07656 0.07340 0.05731 0.61249-0.97625 0.77555
   1   5  -4   569.8    84.01439 0.93230-0.93548 0.31821 0.35150 0.09971-0.30037
  -1   5   4   578.1    90.31035-0.10965 0.11276 0.05911 0.61057 0.92042-0.71976
  -1  -5   4   496.7    68.7 400 0.83749-0.83431-0.45663-0.21301-0.05014 0.25079
  -1  -5   4   517.0    71.5 760-0.30282 0.30593-0.59920-0.07048-0.79656 0.99722
   1  -5  -4   457.2    76.1  81 0.56944-0.57260-0.55782-0.11198 0.74053-0.94122
   1  -5  -4   448.8    85.8 377 0.92971-0.93289-0.30959-0.36005 0.07259-0.27324
   1  -5  -4   526.8    56.31110-0.80740 0.80422-0.47309-0.19662 0.10892-0.30958
   1  -5  -4   520.8    42.61733 0.31787-0.32101-0.07482-0.59498-0.81619 0.61553
   1   5  -3  1071.5   103.0 357-0.14583 0.15808 0.12701 0.54279-0.98219 0.83582
   1   5  -3  1044.0   111.11436 0.94158-0.92935 0.30052 0.36919 0.12141-0.26776
  -1   5   3  1032.5   116.51043-0.06663 0.05434 0.12088 0.54880 0.93091-0.78456
  -1  -5   3   988.9    94.3 397 0.85408-0.86632-0.43522-0.23442-0.03073 0.17706
  -1  -5   3  1043.3   135.2 748-0.24969 0.23740-0.53665-0.13303-0.84374 0.99008
   1  -5  -3  1100.9   105.7  68 0.51846-0.50621-0.50479-0.16502 0.80893-0.95530
   1  -5  -3  1051.1   166.0 375 0.93777-0.92554-0.29227-0.37737 0.08634-0.23268
   1  -5  -3   931.9    80.21104-0.84013 0.85236-0.44191-0.22780 0.06315-0.20950
   1   5  -2   620.3    73.51433 0.94965-0.92201 0.28362 0.38609 0.14186-0.23389
  -1   5   2   747.4    80.71053-0.01716-0.01052 0.19013 0.47955 0.93647-0.84444
  -1  -5   2   767.2    84.2  10 0.22287-0.25053-0.20453-0.46527 0.97722-0.88517
  -1  -5   2   618.1    77.8 395 0.86348-0.89113-0.42209-0.24755-0.01970 0.11173
  -1  -5   2   637.1    67.2 736-0.19434 0.16666-0.46945-0.20024-0.88107 0.97311
   1  -5  -2   620.9    65.0  55 0.45909-0.43143-0.44427-0.22553 0.86795-0.96000
   1  -5  -2   775.9    97.5 372 0.94443-0.91679-0.27696-0.39268 0.09831-0.19033
   1  -5  -2   658.7    59.01100-0.85642 0.88407-0.42456-0.24514 0.03864-0.13067
   1   5  -1  4396.1   233.71430 0.95653-0.91348 0.26778 0.40192 0.16073-0.19845
  -1   5   1  4231.5   246.91064 0.03814-0.08122 0.26579 0.40389 0.93457-0.89684
  -1  -5   1  4441.0   228.6  25 0.30447-0.34754-0.28726-0.38254 0.95724-0.91950
  -1  -5   1  4266.0   305.8 394 0.86829-0.91135-0.41518-0.25446-0.01388 0.05160
  -1  -5   1  4185.8   318.6 725-0.13928 0.09620-0.39975-0.26993-0.90830 0.94603
   1  -5  -1  4399.2   310.3  41 0.39431-0.35124-0.37809-0.29171 0.91504-0.95277
   1  -5  -1  4493.6   315.8 371 0.94969-0.90663-0.26406-0.40558 0.10807-0.14578
   1  -5  -1  4556.1   275.51098-0.86387 0.90693-0.41590-0.25380 0.02735-0.06507
   1   5   0   139.0    46.31074 0.08569-0.02721 0.32991 0.33977 0.92584-0.90926
   1   5   0   117.1    33.41428 0.96217-0.90370 0.25340 0.41631 0.17706-0.16047
  -1   5   0   139.8    39.11076 0.09827-0.15675 0.34597 0.32371 0.92266-0.93924
  -1  -5   0   161.9    42.2  40 0.38800-0.44648-0.37133-0.29847 0.91896-0.93555
  -1  -5   0   112.8    45.0 393 0.86955-0.92803-0.41331-0.25633-0.01239-0.00420
   1  -5   0    74.9    36.4  29 0.32613-0.26765-0.30898-0.36082 0.94922-0.93263
   1  -5   0   152.1    60.5 369 0.95353-0.89505-0.25411-0.41554 0.11536-0.09876
   1  -5   0   183.1    41.91098-0.86634 0.92481-0.41305-0.25666 0.02340-0.00681
   1   5   1    76.7    43.71064 0.03538 0.03849 0.26204 0.40765 0.93488-0.86399
   1   5   1   111.2    30.51426 0.96669-0.89280 0.24101 0.42870 0.19167-0.12076
  -1  -5  -1   133.2    40.9  56 0.46678-0.54067-0.45162-0.21818 0.86154-0.93245
  -1  -5  -1    73.5    49.8 394 0.86802-0.94191-0.41557-0.25407-0.01421-0.05669
   1  -5   1   195.9    48.0  16 0.25771-0.18383-0.23978-0.43002 0.97065-0.89974
   1  -5   1   131.6    50.0 368 0.95601-0.88212-0.24766-0.42199 0.12060-0.04970
   1  -5   1    32.4    37.3 729-0.16141 0.23529-0.42790-0.24178-0.89857 0.96946
   1  -5   1   187.3    47.51098-0.86514 0.93903-0.41444-0.25527 0.02532 0.04559
   1   5   2    77.1    46.21054-0.01141 0.10067 0.19796 0.47172 0.93670-0.81151
   1   5   2    88.5    32.61424 0.96986-0.88056 0.23143 0.43827 0.20218-0.07696
  -1  -5  -2    92.4    33.2  72 0.53640-0.62570-0.52343-0.14637 0.78700-0.91223
  -1  -5  -2   203.0    54.0 394 0.86405-0.95336-0.42124-0.24841-0.01908-0.10614
   1  -5   2    99.2    40.3   5 0.19164-0.10235-0.17315-0.49665 0.98075-0.85552
   1  -5   2    75.7    38.4 368 0.95681-0.86751-0.24549-0.42415 0.12225 0.00297
   1  -5   2   156.1    44.4 743-0.22590 0.31517-0.50826-0.16142-0.86099 0.98619
   1  -5   2   169.9    45.31099-0.86109 0.95039-0.41891-0.25080 0.03195 0.09327
   1   5   3   245.6    50.31046-0.05405 0.15872 0.13900 0.53069 0.93293-0.75343
   1   5   3   200.0    36.71423 0.97172-0.86701 0.22559 0.44411 0.20892-0.02938
  -1   5  -3   201.6    49.5 355-0.12981 0.02511 0.11115 0.55865-0.98164 0.80209
  -1  -5  -3   371.7    45.4  88 0.59422-0.69892-0.58338-0.08643 0.69951-0.87905
  -1  -5  -3   259.3    63.5 396 0.85800-0.96272-0.42979-0.23985-0.02619-0.15334
  -1  -5  -3   279.6    27.41782-0.10173-0.00297-0.11490-0.55491-0.97642 0.79690
   1  -5   3   248.9    55.1 368 0.95566-0.85094-0.24861-0.42103 0.11988 0.05965
   1  -5   3   277.1    62.6 757-0.28919 0.39385-0.58349-0.08619-0.80973 0.98923
   1  -5   3   368.9    66.41100-0.85510 0.95981-0.42603-0.24368 0.04068 0.13886
   1   5   4   338.8    74.61038-0.09134 0.21140 0.08576 0.58392 0.92552-0.69171
   1   5   4   274.6    38.21423 0.97182-0.85169 0.22530 0.44441 0.20925 0.02460
  -1   5  -4   247.5    53.1 346-0.07428-0.04583 0.05502 0.61478-0.97589 0.74202
  -1  -5  -4   224.6    50.1 103 0.63877-0.75888-0.63001-0.03979 0.60472-0.83858
  -1  -5  -4   270.6    58.8 398 0.84996-0.97010-0.44065-0.22899-0.03567-0.19817
  -1  -5  -4   328.2    47.61754 0.13249-0.25260-0.09496-0.57485-0.90852 0.67468
   1  -5   4   339.3    51.2 370 0.95183-0.83169-0.25853-0.41111 0.11203 0.12181
   1  -5   4   256.2    59.3 771-0.34838 0.46844-0.65043-0.01926-0.74604 0.97985
   1  -5   4   323.1    67.51102-0.84689 0.96702-0.43463-0.23507 0.05344 0.18041
   1   5   5   -28.9    40.31032-0.12349 0.25895 0.03857 0.63111 0.91591-0.62779
   1   5   5    18.5    40.31424 0.96917-0.83363 0.23356 0.43614 0.19979 0.08837
  -1   5  -5   -16.8    40.3 338-0.02477-0.11075 0.00552 0.66428-0.96564 0.67746
  -1  -5  -5    -6.3    26.5 117 0.67069-0.80621-0.66371-0.00609 0.50780-0.79599
  -1  -5  -5   -37.4    45.3 400 0.84006-0.97561-0.45336-0.21628-0.04725-0.24090
  -1  -5  -5    23.1    27.31738 0.26908-0.40458-0.08053-0.58927-0.84400 0.55585
   1  -5   5    24.5    30.4 372 0.94452-0.80898-0.27675-0.39289 0.09847 0.18968
   1  -5   5    17.7    30.4 785-0.40138 0.53684-0.70684 0.03716-0.67236 0.96048
   1  -5   5     7.1    39.21104-0.83716 0.97270-0.44493-0.22478 0.06747 0.22069
   1   5   6    45.1    40.01026-0.15190 0.30275-0.00224 0.67193 0.90478-0.56236
  -1   5  -6     9.6    37.8 331 0.01825-0.16918-0.03727 0.70707-0.95292 0.61041
  -1  -5  -6     4.2    24.4 129 0.69109-0.84202-0.68631 0.01650 0.41339-0.75590
  -1  -5  -6    26.0    48.4 402 0.82849-0.97945-0.46801-0.20163-0.05975-0.28271
  -1  -5  -6     6.6    23.91728 0.35603-0.50694-0.07028-0.59953-0.79257 0.45010
   1  -5   6    18.0    27.5 377 0.93085-0.77989-0.30720-0.36244 0.07449 0.26798
   1  -5   6    51.4    30.5 798-0.44742 0.59827-0.75164 0.08196-0.59157 0.93399
   1  -5   6    50.0    42.91107-0.82575 0.97671-0.45601-0.21370 0.08397 0.25851
   1   5   7   508.7    91.91021-0.17533 0.34158-0.03733 0.70701 0.89374-0.49700
  -1   5  -7   473.5    92.1 325 0.05466-0.22099-0.07370 0.74350-0.93937 0.54255
  -1  -5  -7   413.1    54.4 140 0.70273-0.86907-0.69963 0.02983 0.32321-0.72004
  -1  -5  -7   466.4    93.2 405 0.81514-0.98151-0.48390-0.18575-0.07399-0.32279
  -1  -5  -7   399.2    71.51721 0.41277-0.57909-0.06267-0.60713-0.75427 0.35749
   1  -5   7   406.2    67.8 811-0.48564 0.65189-0.78483 0.11515-0.50684 0.90358
   1  -5   7   404.2    85.81109-0.81295 0.97931-0.46819-0.20152 0.10134 0.29545
   1   5   8    57.4    47.91017-0.19500 0.37664-0.06682 0.73650 0.88310-0.43206
  -1   5  -8   185.9    63.1 320 0.08500-0.26675-0.10423 0.77404-0.92610 0.47495
  -1  -5  -8   104.4    33.2 151 0.70720-0.88895-0.70588 0.03608 0.23885-0.68999
  -1  -5  -8   116.3    74.6 408 0.80007-0.98186-0.50097-0.16867-0.08939-0.36170
  -1  -5  -8    67.9    36.11716 0.45133-0.63306-0.05766-0.61215-0.72590 0.27480
   1  -5   8    67.4    28.6 823-0.51603 0.69767-0.80726 0.13758-0.42098 0.87203
   1  -5   8   145.2    55.11112-0.79869 0.98047-0.48085-0.18886 0.12024 0.33086
   1   5   9    44.9    43.61014-0.21111 0.40815-0.09119 0.76087 0.87343-0.36808
  -1   5  -9   -20.3    46.7 316 0.11042-0.30758-0.12924 0.79904-0.91364 0.40818
  -1  -5  -9    29.1    27.1 160 0.70654-0.90369-0.70642 0.03661 0.15997-0.66544
  -1  -5  -9    75.9    63.8 411 0.78326-0.98047-0.51901-0.15063-0.10587-0.39953
  -1  -5  -9    23.6    28.31713 0.47665-0.67378-0.05418-0.61563-0.70618 0.20077
   1  -5   9     4.8    21.8 834-0.53967 0.73671-0.82002 0.15034-0.33574 0.84109
   1  -5   9   129.7    56.31115-0.78304 0.98023-0.49378-0.17593 0.14044 0.36498
   1   5  10   169.5    55.11011-0.22395 0.43639-0.11092 0.78060 0.86506-0.30540
  -1   5 -10   181.0    57.1 312 0.13070-0.34327-0.14953 0.81933-0.90275 0.34296
  -1  -5 -10    88.1    73.2 414 0.76468-0.97730-0.53786-0.13178-0.12330-0.43642
   1  -5  10   172.6    40.3 845-0.55690 0.76933-0.82467 0.15498-0.25278 0.81244
   1  -5  10   118.6    60.71118-0.76603 0.97864-0.50737-0.16234 0.16107 0.39867
   1   5  11   132.2    67.71009-0.23427 0.46210-0.12627 0.79595 0.85798-0.24401
  -1   5 -11   136.6    58.8 310 0.14680-0.37477-0.16550 0.83531-0.89352 0.27941
  -1  -5 -11   137.2    63.2 418 0.74436-0.97240-0.55681-0.11283-0.14221-0.47181
   1  -5  11   143.7    68.81121-0.74765 0.97567-0.52097-0.14874 0.18273 0.43132
   1   6  -8     2.7    30.2 336-0.01221-0.05258-0.00686 0.81063-0.96229 0.54432
  -1   6   8   -37.9    30.21028-0.14282 0.20751 0.01080 0.79282 0.90860-0.49071
  -1  -6   8   -15.3    28.9 805-0.47056 0.53525-0.77192-0.03170-0.54332 0.96121
  -1  -6   8    40.7    49.11100-0.85390 0.91874-0.42733-0.37632 0.04251 0.37541
   1  -6  -8     0.8    31.9 129 0.69096-0.75575-0.68616-0.11760 0.41416-0.83213
   1  -6  -8    48.4    58.7 396 0.85490-0.91973-0.43404-0.36953-0.02988-0.38801
   1   6  -7    -9.0    32.2 342-0.04973 0.00034 0.03018 0.77359-0.97141 0.60775
  -1   6   7   -38.2    32.21033-0.12035 0.16965 0.04347 0.76014 0.91697-0.55339
  -1  -6   7    10.0    32.1 795-0.43785 0.48715-0.74270-0.06091-0.60997 0.97355
  -1  -6   7     9.6    32.11097-0.86695 0.91637-0.41238-0.39127 0.02236 0.34125
   1  -6  -7   -28.8    32.1 119 0.67509-0.72447-0.66882-0.13495 0.49006-0.85371
   1  -6  -7    -9.3    32.1 394 0.86775-0.91717-0.41596-0.38761-0.01455-0.34903
   1   6  -6    19.0    30.3 349-0.09235 0.05837 0.07334 0.73043-0.97843 0.66910
  -1   6   6    22.3    43.41038-0.09433 0.12823 0.08144 0.72217 0.92476-0.61549
  -1  -6   6    35.4    35.0 785-0.40130 0.43520-0.70676-0.09686-0.67249 0.98176
  -1  -6   6    52.8    47.61095-0.87879 0.91279-0.39824-0.40540 0.00275 0.30654
   1  -6  -6    64.3    58.5 391 0.87909-0.91310-0.39917-0.40440-0.00029-0.30898
   1   6  -5     6.7    26.4 357-0.14159 0.12302 0.12273 0.68103-0.98210 0.72709
  -1   6   5   132.5    53.41044-0.06387 0.08238 0.12485 0.67877 0.93139-0.67643
  -1  -6   5    26.1    45.9 774-0.36171 0.38022-0.66445-0.13917-0.72968 0.98464
  -1  -6   5    -8.1    59.31092-0.88930 0.90790-0.38466-0.41899-0.01519 0.27017
   1  -6  -5   101.6    32.0  98 0.62417-0.64274-0.61489-0.18887 0.63925-0.89427
   1  -6  -5    27.3    49.2 389 0.88896-0.90755-0.38376-0.41981 0.01261-0.26757
  -1   6   4   -25.5    45.81051-0.02917 0.03228 0.17376 0.62986 0.93570-0.73505
  -1  -6   4    10.9    34.7   6 0.19675-0.19359-0.17820-0.62557 0.98033-0.77964
  -1  -6   4    11.2    31.3 410 0.78871-0.78554-0.51335-0.29022-0.10047 0.30112
  -1  -6   4    12.2    38.0 763-0.31826 0.32137-0.61669-0.18693-0.78069 0.98134
  -1  -6   4    38.2    50.31089-0.89855 0.90173-0.37205-0.43160-0.03178 0.23244
   1  -6  -4   -12.6    22.4  86 0.58872-0.59187-0.57776-0.22601 0.70912-0.90981
   1  -6  -4    16.1    37.2 386 0.89735-0.90053-0.36998-0.43359 0.02400-0.22465
  -1   6   3    65.5    43.71059 0.01006-0.02235 0.22795 0.57567 0.93653-0.79018
  -1  -6   3    68.5    34.9  16 0.25696-0.26921-0.23903-0.56473 0.97082-0.82445
  -1  -6   3    34.9    37.7 406 0.80767-0.81990-0.49242-0.31115-0.08177 0.22811
  -1  -6   3    59.4    58.6 753-0.27287 0.26059-0.56439-0.23922-0.82450 0.97084
  -1  -6   3    35.1    43.01087-0.90646 0.89423-0.36057-0.44308-0.04646 0.19281
   1  -6  -3     9.5    33.1  75 0.54730-0.53505-0.53410-0.26967 0.77314-0.91952
   1  -6  -3    10.2    50.3 385 0.90433-0.89209-0.35815-0.44542 0.03399-0.18033
  -1   6   2   952.1   101.01067 0.05350-0.08118 0.28691 0.51671 0.93239-0.84035
  -1  -6   2   765.3   101.9  28 0.32117-0.34883-0.30391-0.49986 0.95120-0.85914
  -1  -6   2   961.5   110.0 404 0.82012-0.84777-0.47800-0.32557-0.06883 0.16085
  -1  -6   2  1016.3   134.0 743-0.22642 0.19873-0.50888-0.29473-0.86064 0.95268
  -1  -6   2   862.9   131.11085-0.91305 0.88540-0.35064-0.45301-0.05935 0.15139
   1  -6  -2   824.2   111.3  63 0.49921-0.47155-0.48500-0.31877 0.83015-0.92220
   1  -6  -2   734.9   102.5 383 0.90970-0.88205-0.34843-0.45514 0.04156-0.13358
  -1   6   1   156.9    48.61077 0.10092-0.14400 0.34970 0.45392 0.92181-0.88408
  -1  -6   1   101.6    34.5  40 0.38747-0.43054-0.37079-0.43298 0.91927-0.88154
  -1  -6   1    94.8    58.9 402 0.82771-0.87077-0.46896-0.33461-0.06060 0.09831
  -1  -6   1    76.4    64.9 733-0.18046 0.13738-0.45160-0.35201-0.88909 0.92682
  -1  -6   1    51.1    46.01084-0.91820 0.87514-0.34258-0.46107-0.06987 0.10759
   1  -6  -1    80.8    47.7  52 0.44677-0.40371-0.43157-0.37219 0.87821-0.91595
   1  -6  -1    75.0    67.8 382 0.91350-0.87043-0.34132-0.46225 0.04696-0.08468
   1  -6  -1   126.7    45.11110-0.81004 0.85310-0.47072-0.33292 0.10539-0.14311
  -1  -6   0   609.0    87.6  53 0.45184-0.51031-0.43688-0.36688 0.87402-0.89061
  -1  -6   0   538.1    97.5 402 0.83142-0.88990-0.46442-0.33915-0.05654 0.03995
  -1  -6   0   566.2    81.7 724-0.13515 0.07668-0.39410-0.40952-0.91009 0.89352
  -1  -6   0   840.1   100.21083-0.92154 0.86307-0.33690-0.46675-0.07644 0.05985
   1  -6   0   674.4   107.3  41 0.39175-0.33327-0.37551-0.42826 0.91658-0.89999
   1  -6   0   709.5   120.9 381 0.91573-0.85725-0.33727-0.46630 0.05049-0.03389
   1  -6   0   697.0    89.2 727-0.15165 0.21012-0.41497-0.38865-0.90329 0.91987
   1  -6   0   459.7    86.51108-0.81797 0.87644-0.46347-0.34018 0.09463-0.07804
   1   6   1   350.7    71.41075 0.09191-0.01804 0.33773 0.46588 0.92437-0.85348
  -1  -6  -1   267.9    50.8  67 0.51281-0.58669-0.49936-0.30440 0.81511-0.88602
  -1  -6  -1   400.1    73.6 401 0.83197-0.90586-0.46362-0.33995-0.05611-0.01479
  -1  -6  -1   356.9    68.91082-0.92312 0.84923-0.33435-0.46930-0.07986 0.00895
   1  -6   1   216.9    60.9  30 0.33573-0.26184-0.31866-0.48510 0.94524-0.87434
   1  -6   1   437.8    80.4 381 0.91599-0.84210-0.33677-0.46680 0.05089 0.02001
   1  -6   1   316.9    72.0 738-0.20358 0.27745-0.48088-0.32274-0.87555 0.94644
   1  -6   1   315.7    59.11108-0.82109 0.89498-0.46054-0.34310 0.09033-0.01942
   1   6   2    96.1    48.81067 0.05114 0.03813 0.28373 0.51989 0.93276-0.80756
  -1  -6  -2   104.7    37.6  80 0.56679-0.65609-0.55543-0.24834 0.74426-0.86949
  -1  -6  -2   144.0    53.8 402 0.83008-0.91939-0.46606-0.33751-0.05801-0.06721
  -1  -6  -2    92.9    38.91083-0.92212 0.83282-0.33595-0.46770-0.07764-0.04758
   1  -6   2    83.7    45.1  20 0.28046-0.19116-0.26278-0.54098 0.96483-0.83960
   1  -6   2    58.8    51.2 382 0.91391-0.82460-0.34056-0.46301 0.04758 0.07764
   1  -6   2   122.5    41.1 749-0.25705 0.34632-0.54547-0.25815-0.83788 0.96308
   1  -6   2   115.7    41.51108-0.82066 0.90996-0.46095-0.34269 0.09093 0.03429
   1   6   3   -35.0    39.11059 0.01371 0.09095 0.23297 0.57064 0.93638-0.75688
  -1  -6  -3    18.7    23.7  94 0.61335-0.71805-0.60297-0.20080 0.66316-0.84271
  -1  -6  -3     1.8    53.1 403 0.82589-0.93061-0.47124-0.33233-0.06245-0.11708
   1  -6   3    45.5    36.8  11 0.22813-0.12343-0.20931-0.59445 0.97652-0.79697
   1  -6   3    41.9    40.4 383 0.90918-0.80447-0.34936-0.45421 0.04079 0.13874
   1  -6   3    42.9    30.6 761-0.30910 0.41377-0.60649-0.19712-0.79012 0.96962
   1  -6   3   -19.5    46.41108-0.81743 0.92214-0.46397-0.33968 0.09538 0.08416
   1   6   4     3.4    46.01053-0.02003 0.14009 0.18612 0.61749 0.93634-0.70253
  -1  -6  -4   -40.1    43.8 404 0.81957-0.93971-0.47864-0.32493-0.06941-0.16443
   1  -6   4    -7.0    41.7   3 0.17808-0.05797-0.15955-0.64422 0.98163-0.74776
   1  -6   4    -3.7    31.4 386 0.90058-0.78044-0.36452-0.43905 0.02851 0.20534
   1  -6   4    10.2    22.4 773-0.35880 0.47886-0.66197-0.14164-0.73279 0.96660
   1  -6   4    55.8    47.51109-0.81194 0.93206-0.46911-0.33454 0.10271 0.13114
   1   6   5    86.5    55.51047-0.05032 0.18577 0.14363 0.65998 0.93354-0.64542
  -1   6  -5   155.2    55.6 355-0.13273-0.00279 0.11410 0.68967-0.98177 0.69358
  -1  -6  -5     3.2    55.2 406 0.81144-0.94699-0.48814-0.31543-0.07787-0.21029
   1  -6   5    93.2    33.9 785-0.40478 0.54023-0.71026-0.09336-0.66704 0.95516
   1  -6   5   153.1    60.71111-0.80435 0.93988-0.47578-0.32787 0.11301 0.17516
   1   6   6    59.5    59.81041-0.07726 0.22811 0.10573 0.69789 0.92881-0.58639
  -1   6  -6    10.8    38.9 349-0.09236-0.05857 0.07335 0.73041-0.97843 0.63592
  -1  -6  -6     5.5    53.8 407 0.80149-0.95246-0.49935-0.30422-0.08803-0.25444
   1  -6   6     7.4    53.8 797-0.44595 0.59680-0.75024-0.05338-0.59453 0.93695
   1  -6   6   -36.2    53.81113-0.79508 0.94603-0.48395-0.31970 0.12491 0.21757
   1   6   7     7.6    37.51037-0.10056 0.26681 0.07234 0.73127 0.92308-0.52635
  -1   6  -7    36.7    41.9 343-0.05651-0.10983 0.03751 0.76626-0.97274 0.57592
  -1  -6  -7   -29.4    41.1 410 0.78984-0.95621-0.51216-0.29141-0.09937-0.29741
   1  -6   7    16.2    41.11115-0.78406 0.95042-0.49295-0.31070 0.13916 0.25763
   1   6   8    53.1    43.81033-0.12042 0.30207 0.04337 0.76025 0.91695-0.46591
  -1   6  -8    -2.5    45.9 338-0.02563-0.15611 0.00639 0.79737-0.96586 0.51471
  -1  -6  -8     4.9    48.2 412 0.77639-0.95819-0.52596-0.27761-0.11261-0.33848
   1  -6   8    67.2    58.61117-0.77157 0.95335-0.50302-0.30063 0.15444 0.29666
   2   0 -17    44.9    62.1 222 0.58509-0.73009-0.59557 0.59557-0.36185-0.52841
   2   0 -17    94.6    69.41661 0.80950-0.95445 0.00535-0.00535-0.33336-0.55679
  -2   0  17   149.6    45.8 923-0.53283 0.67761-0.65016 0.65016 0.36838 0.52171
  -2   0  17    78.7    40.11150-0.56153 0.70661-0.62123 0.62123 0.36477 0.52538
   2   0 -16   145.8    60.9 218 0.59904-0.72863-0.60895 0.60895-0.32864-0.50730
   2   0 -16   252.9    81.91657 0.83116-0.96070 0.01058-0.01058-0.29734-0.53850
  -2   0  16   207.0    42.2 918-0.54099 0.67037-0.66823 0.66823 0.33637 0.49941
  -2   0  16   231.0    57.31144-0.60420 0.73387-0.60312 0.60312 0.32789 0.50795
   2   0 -15    52.6    39.4 214 0.61275-0.72693-0.62117 0.62117-0.29466-0.48696
   2   0 -15   116.2    34.8 452 0.51862-0.63287-0.71106 0.71106-0.30809-0.47339
   2   0 -15    49.6    52.21652 0.85193-0.96606 0.01580-0.01580-0.26027-0.52126
  -2   0  15    97.9    33.7 914-0.54818 0.66216-0.68568 0.68568 0.30385 0.47762
  -2   0  15    79.6    42.71138-0.64542 0.75968-0.58312 0.58312 0.28992 0.49161
   2   0 -14   524.6    84.5 209 0.62533-0.72410-0.63326 0.63326-0.25989-0.46741
   2   0 -14   472.9    64.3 443 0.58367-0.68252-0.67564 0.67564-0.26620-0.46096
   2   0 -14   462.9    91.21648 0.87186-0.97059 0.02062-0.02062-0.22191-0.50530
  -2   0  14   460.6    76.4 910-0.55469 0.65328-0.70228 0.70228 0.27068 0.45648
  -2   0  14   569.5    72.91132-0.68476 0.78360-0.56189 0.56189 0.25069 0.47652
   2   0 -13   281.7    57.3 205 0.63732-0.72068-0.64467 0.64467-0.22403-0.44895
   2   0 -13   245.6    44.6 434 0.64489-0.72832-0.63646 0.63646-0.22269-0.45016
   2   0 -13   146.6    58.81643 0.89095-0.97428 0.02673-0.02673-0.18197-0.49093
  -2   0  13   277.1    47.8 906-0.56057 0.64376-0.71805 0.71805 0.23668 0.43618
  -2   0  13   148.2    36.01125-0.72374 0.80717-0.53744 0.53744 0.20967 0.46322
   2   0 -12  1056.2   112.0 201 0.64838-0.71633-0.65579 0.65579-0.18690-0.43176
   2   0 -12  1173.2   100.6 425 0.70352-0.77154-0.59229 0.59229-0.17692-0.44162
   2   0 -12   937.2    76.2 650-0.92795 0.85993-0.30433 0.30433-0.46969-0.14886
   2   0 -12  1027.2   112.01638 0.90925-0.97717 0.03231-0.03231-0.14004-0.47855
  -2   0  12  1195.9   105.3 901-0.56559 0.63339-0.73320 0.73320 0.20169 0.41685
  -2   0  12   866.3   106.41119-0.76151 0.82953-0.51074 0.51074 0.16655 0.45203
   2   0 -11   159.6    44.5 196 0.65963-0.71217-0.66545 0.66545-0.14792-0.41642
   2   0 -11   159.0    38.6 415 0.75986-0.81246-0.54222 0.54222-0.12821-0.43602
   2   0 -11   165.7    29.0 653-0.93639 0.88379-0.28638 0.28638-0.46028-0.10395
   2   0 -11   269.8    63.81633 0.92671-0.97923 0.03838-0.03838-0.09559-0.46869
  -2   0  11   216.4    45.1 897-0.56997 0.62237-0.74758 0.74758 0.16541 0.39883
  -2   0  11   230.7    51.81112-0.79832 0.85093-0.48116 0.48116 0.12072 0.44354
   2   0 -10  1969.3   146.1 191 0.66951-0.70664-0.67526 0.67526-0.10686-0.40316
   2   0 -10  1805.9   153.0 405 0.81341-0.85060-0.48589 0.48589-0.07580-0.43413
   2   0 -10  1613.4   113.9 655-0.94190 0.90471-0.27389 0.27389-0.45379-0.05614
   2   0 -10  1628.0   177.71627 0.94330-0.98040 0.04459-0.04459-0.04786-0.46210
  -2   0  10  1835.1   148.1 892-0.57360 0.61061-0.76124 0.76124 0.12746 0.38247
  -2   0  10  1844.7   113.21105-0.83431 0.87150-0.44798 0.44798 0.07134 0.43862
   2   0  -9  2636.6   185.4 186 0.67937-0.70109-0.68374 0.68374-0.06273-0.39297
   2   0  -9  2796.0   177.5 394 0.86468-0.88645-0.42034 0.42034-0.01831-0.43730
   2   0  -9  2759.1   161.3 655-0.94410 0.92232-0.26870 0.26870-0.45109-0.00452
   2   0  -9  2933.5   171.71621 0.95887-0.98057 0.05087-0.05087 0.00419-0.45984
  -2   0   9  2839.9   202.6 887-0.57634 0.59795-0.77426 0.77426 0.08732 0.36830
  -2   0   9  2666.4   177.41097-0.87025 0.89203-0.40850 0.40850 0.01702 0.43862
  -2   0   9  2639.3   185.01381 0.98163-0.95986-0.02392 0.02392 0.46005-0.00442
   2   0  -8  3741.2   193.8 180 0.68798-0.69430-0.69195 0.69195-0.01468-0.38670
   2   0  -8  3412.8   225.4 382 0.91280-0.91916-0.34262 0.34262 0.04591-0.44721
   2   0  -8  3261.4   179.2 655-0.94221 0.93585-0.27317 0.27317-0.45341 0.05211
   2   0  -8  3290.3   203.91615 0.97305-0.97935 0.05836-0.05836 0.06209-0.46343
  -2   0   8  3380.1   207.9 882-0.57807 0.58428-0.78661 0.78661 0.04421 0.35710
  -2   0   8  3488.2   239.71088-0.90494 0.91131-0.36292 0.36292-0.04375 0.44507
  -2   0   8  3392.0   176.21381 0.98072-0.97436-0.02810 0.02810 0.46375-0.06243
   2   0  -7  4164.9   236.8 174 0.69613-0.68704-0.69868 0.69868 0.03919-0.38625
   2   0  -7  3921.7   234.4 368 0.95521-0.94615-0.24981 0.24981 0.11896-0.46595
   2   0  -7  4039.3   213.9 652-0.93468 0.94374-0.29000 0.29000-0.46242 0.11543
   2   0  -7  4059.7   222.41437 0.93844-0.92939 0.30663-0.30663 0.11375-0.46076
   2   0  -7  3670.6   286.51607 0.98525-0.97613 0.06630-0.06630 0.12817-0.47519
  -2   0   7  3974.5   225.0 876-0.57858 0.56940-0.79817 0.79817-0.00308 0.35008
  -2   0   7  4113.1   226.91379 0.97752-0.98657-0.04182 0.04182 0.47557-0.12856
   2   0  -6  3640.4   298.4 167 0.70276-0.67826-0.70406 0.70406 0.10141-0.39415
   2   0  -6  3842.9   219.6 647-0.91744 0.94191-0.32533 0.32533-0.48000 0.18732
   2   0  -6  3981.2   294.2 833-0.53779 0.56237-0.81913 0.81913-0.34378 0.05108
   2   0  -6  3886.0   202.51425 0.96819-0.94372 0.23661-0.23661 0.19670-0.48939
   2   0  -6  4012.2   223.71598 0.99398-0.96946 0.07574-0.07574 0.20597-0.49868
  -2   0   6  3774.7   288.1 131 0.69307-0.71757-0.68913 0.68913 0.39947-0.10673
  -2   0   6  4008.0   195.4 712-0.98788 0.96341 0.13310-0.13310-0.20382 0.49650
  -2   0   6  3819.8   194.4 869-0.57754 0.55296-0.80868 0.80868-0.05653 0.34922
  -2   0   6  3779.0   249.91374 0.97002-0.99448-0.06863 0.06863 0.49883-0.20613
  -2   0   6  4096.7   165.41562 0.96655-0.99107 0.10710-0.10710 0.49764-0.20493
   2   0  -5  1008.7    69.8 158 0.70757-0.66766-0.70621 0.70621 0.17688-0.41530
   2   0  -5  1059.3    85.8 638-0.88316 0.92305-0.38460 0.38460-0.50813 0.26977
   2   0  -5   968.0    74.4 831-0.53406 0.57404-0.81758 0.81758-0.35782 0.11943
   2   0  -5  1041.7    70.11409 0.98955-0.94967 0.14305-0.14305 0.29834-0.53672
   2   0  -5   995.2    91.31586 0.99607-0.95615 0.08638-0.08638 0.30118-0.53958
  -2   0   5   935.3   101.8 128 0.68915-0.72906-0.68411 0.68411 0.42456-0.18614
  -2   0   5  1120.4    69.5 691-0.99970 0.95982-0.01440 0.01440-0.30278 0.54114
  -2   0   5  1148.6    72.6 862-0.57396 0.53399-0.81764 0.81764-0.11940 0.35779
  -2   0   5  1029.8    86.71366 0.95319-0.99307-0.11602 0.11602 0.53824-0.29986
  -2   0   5  1070.6   109.91556 0.95373-0.99366 0.11083-0.11083 0.53853-0.30014
   2   0  -4   821.2    64.0 147 0.70601-0.65069-0.70412 0.70412 0.27308-0.45718
   2   0  -4   786.6    52.2 624-0.81695 0.87225-0.47410 0.47410-0.54672 0.36266
   2   0  -4   755.0    69.6 827-0.52565 0.58102-0.81276 0.81276-0.38994 0.20586
   2   0  -4   758.7    60.31388 0.98845-0.93316 0.01427-0.01427 0.42515-0.60922
   2   0  -4   791.2    62.11572 0.98296-0.92763 0.10692-0.10692 0.42223-0.60631
  -2   0   4   854.0    67.5 121 0.67938-0.73470-0.67322 0.67322 0.47263-0.28852
  -2   0   4   806.7    55.1 665-0.96861 0.91331-0.20148 0.20148-0.41454 0.59859
  -2   0   4   741.7    55.9 852-0.56540 0.51003-0.82391 0.82391-0.19745 0.38153
  -2   0   4   858.3    71.61353 0.91455-0.96984-0.19527 0.19527 0.59919-0.41512
  -2   0   4   767.7    76.51547 0.92651-0.98184 0.11706-0.11706 0.60571-0.42163
   2   0  -3  3774.7   195.1 130 0.69227-0.62155-0.68754 0.68754 0.40656-0.53635
   2   0  -3  3904.9   206.0 602-0.69359 0.76430-0.59366 0.59366-0.58811 0.45837
   2   0  -3  4334.7   204.6 818-0.50569 0.57646-0.79989 0.79989-0.45328 0.32351
   2   0  -3  3829.9   209.41358 0.93037-0.85967-0.16597 0.16597 0.57748-0.70724
   2   0  -3  3747.7   226.61550 0.93695-0.86621 0.11492-0.11492 0.58225-0.71202
  -2   0   3  4000.1   241.4 109 0.65480-0.72553-0.64710 0.64710 0.56021-0.43043
  -2   0   3  3799.4   213.3 632-0.85745 0.78674-0.42234 0.42234-0.52523 0.65497
  -2   0   3  4033.8   195.0 839-0.54706 0.47630-0.82287 0.82287-0.30241 0.43218
  -2   0   3  3956.1   193.81331 0.82460-0.89530-0.31890 0.31890 0.68206-0.55231
  -2   0   3  3859.9   278.81530 0.86504-0.93578 0.12545-0.12545 0.71118-0.58141
   2   0  -1    38.8    14.7  55 0.45889-0.35734-0.44407 0.44407 0.86812-0.88926
   2   0  -1     7.0    15.8 539-0.21687 0.31841-0.80796 0.80796-0.58689 0.56578
   2   0  -1    -2.0    13.4 762-0.31051 0.41207-0.60817 0.60817-0.78861 0.76745
   2   0  -1    14.1    15.51268 0.41589-0.31436-0.59730 0.59730 0.77559-0.79672
   2   0  -1    40.2    22.31470 0.50221-0.40067 0.13487-0.13487 0.96153-0.98267
  -2   0   1     9.5    16.3  38 0.37459-0.47614-0.35802 0.35802 0.92640-0.90526
  -2   0   1    10.5    12.2 553-0.33569 0.23415-0.77907 0.77907-0.60300 0.62411
  -2   0   1    14.9    14.8 779-0.38160 0.28005-0.68640 0.68640-0.70184 0.72300
  -2   0   1    20.1    14.01254 0.29946-0.40099-0.63869 0.63869 0.76464-0.74351
  -2   0   1     7.1    18.01457 0.40085-0.50240 0.13180-0.13180 0.98308-0.96194
   2   0   0 71930.7  2789.11763 0.05848 0.05848-0.10165 0.10165-0.93572 0.96890
  -2   0   0 71345.7  2493.61776-0.05848-0.05848-0.11156 0.11156-0.96788 0.93470
   2   0   1  1356.2    99.1 265 0.39848-0.26612-0.41411 0.41411-0.67171 0.75921
   2   0   1  1343.0   105.6 481 0.28657-0.15420-0.79535 0.79535-0.43083 0.51833
   2   0   1  1402.1    81.8 996-0.29051 0.42286-0.21480 0.21480 0.81184-0.72438
   2   0   1  1350.5    87.11196-0.19439 0.32675-0.69895 0.69895 0.60479-0.51729
   2   0   1  1308.7    97.51719 0.43074-0.29838-0.06037 0.06037-0.74129 0.82877
  -2   0  -1  1356.1    93.2 287 0.28225-0.41461-0.29933 0.29933-0.79394 0.70645
  -2   0  -1  1096.5    66.4 498 0.14117-0.27354-0.82108 0.82108-0.49027 0.40276
  -2   0  -1  1198.9    95.2 969-0.40113 0.26878-0.39775 0.39775 0.67759-0.76505
  -2   0  -1  1336.5    90.61180-0.33202 0.19966-0.68398 0.68398 0.52864-0.61614
  -2   0  -1  1317.9    97.91735 0.29797-0.43033-0.07672 0.07672-0.82789 0.74040
   2   0   2 86983.5  3064.9 459 0.45888-0.31110-0.73839 0.73839-0.34361 0.48543
   2   0   2 90026.5  3014.41178-0.34446 0.49223-0.68161 0.68161 0.52127-0.37946
   2   0   2 91161.8  3284.71689 0.64747-0.49970-0.02718 0.02718-0.54666 0.68847
  -2   0  -2 88498.5  3036.1 257 0.43745-0.58522-0.45199 0.45199-0.62137 0.47956
  -2   0  -2 94755.5  3266.11157-0.51407 0.36630-0.63883 0.63883 0.40297-0.54479
  -2   0  -2 88168.2  3245.01710 0.49917-0.64694-0.05087 0.05087-0.68789 0.54609
   2   0   3  2314.8   140.6 213 0.61608-0.45290-0.62454 0.62454-0.28553 0.48166
   2   0   3  2123.6   142.9 442 0.58639-0.42319-0.67409 0.67409-0.26427 0.46040
   2   0   3  2359.0   152.1 942-0.48784 0.65098-0.55636 0.55636 0.50677-0.31070
   2   0   3  2289.3   131.31168-0.42994 0.59312-0.66344 0.66344 0.46519-0.26906
   2   0   3  2333.2   106.11669 0.76877-0.60559-0.00375 0.00375-0.39519 0.59130
  -2   0  -3  2189.0   139.2 243 0.50489-0.66807-0.51788 0.51788-0.51898 0.32284
  -2   0  -3  2457.0   121.5 474 0.34419-0.50739-0.77983 0.77983-0.40370 0.20757
  -2   0  -3  2436.1   129.8 907-0.55903 0.39590-0.71465 0.71465 0.24470-0.44078
  -2   0  -3  2360.3   132.01140-0.63577 0.47259-0.58746 0.58746 0.29967-0.49580
  -2   0  -3  2234.2   188.01695 0.60519-0.76836-0.03422 0.03422-0.59101 0.39490
   2   0   4 28970.8  1279.7 200 0.65143-0.47285-0.65803 0.65803-0.17735 0.42781
   2   0   4 26323.4  1014.2 428 0.68224-0.50362-0.60922 0.60922-0.19399 0.44442
   2   0   4 27201.6  1038.1 933-0.50943 0.68797-0.59956 0.59956 0.44752-0.19713
   2   0   4 27966.5  1069.71162-0.47802 0.65661-0.65022 0.65022 0.43059-0.18015
   2   0   4 29030.1  1094.31655 0.84128-0.66270 0.01315-0.01315-0.27961 0.53004
  -2   0  -4 27708.5  1324.2 235 0.53683-0.71542-0.54875 0.54875-0.46225 0.21179
  -2   0  -4 26698.7  1051.5 468 0.38807-0.56668-0.76534 0.76534-0.38222 0.13178
  -2   0  -4 26880.6  1106.8 893-0.57294 0.39440-0.75856 0.75856 0.13520-0.38559
  -2   0  -4 26658.5  1106.91126-0.71985 0.54125-0.53978 0.53978 0.21419-0.46463
  -2   0  -4 26702.7  1021.81686 0.66254-0.84112-0.02449 0.02449-0.52995 0.27952
   2   0   5  2023.5   149.9 190 0.67254-0.47855-0.67720 0.67720-0.09545 0.40022
   2   0   5  1801.9   117.2 416 0.75609-0.56207-0.54596 0.54596-0.13148 0.43623
   2   0   5  2055.1   137.4 929-0.51890 0.71283-0.61966 0.61966 0.41760-0.11290
   2   0   5  1982.6   146.21158-0.50369 0.69770-0.64227 0.64227 0.41105-0.10629
   2   0   5  1958.8   148.51644 0.88803-0.69405 0.02576-0.02576-0.18830 0.49305
  -2   0  -5  2008.9   129.9 231 0.55243-0.74643-0.56380 0.56380-0.43204 0.12726
  -2   0  -5  2038.0   123.1 466 0.40961-0.60363-0.75794 0.75794-0.37057 0.06582
  -2   0  -5  1919.7   153.1 883-0.57778 0.38385-0.78374 0.78374 0.05474-0.35943
  -2   0  -5  2095.2   131.71115-0.78149 0.58748-0.49503 0.49503 0.14238-0.44713
  -2   0  -5  2086.3   136.21681 0.69418-0.88816-0.01868 0.01868-0.49310 0.18836
   2   0   6  8493.2   396.9 182 0.68581-0.47640-0.68944 0.68944-0.02898 0.38807
   2   0   6  8649.4   431.7 405 0.81411-0.60467-0.48509 0.48509-0.07507 0.43413
   2   0   6  8491.4   413.4 927-0.52283 0.73216-0.62785 0.62785 0.40472-0.04571
   2   0   6  8425.5   493.71157-0.51529 0.72471-0.63842 0.63842 0.40202-0.04295
  -2   0  -6  8072.6   436.8 229 0.55945-0.76885-0.57053 0.57053-0.41787 0.05878
  -2   0  -6  8346.2   385.4 465 0.41686-0.62630-0.75522 0.75522-0.36673 0.00767
  -2   0  -6  7828.0   382.1 875-0.57891 0.36959-0.79925 0.79925-0.00929-0.34972
  -2   0  -6  8125.0   502.91106-0.82833 0.61891-0.45367 0.45367 0.08014-0.43921
  -2   0  -6  8037.0   337.21679 0.71112-0.92052-0.01530 0.01530-0.47232 0.11326
   2   0   7   796.5    84.0 395 0.86041-0.63555-0.42640 0.42640-0.02341 0.43679
   2   0   7   947.3    59.5 927-0.52354 0.74826-0.62939 0.62939 0.40228 0.01103
   2   0   7   769.0    77.11156-0.51741 0.74225-0.63763 0.63763 0.40042 0.01296
  -2   0  -7  1040.8    83.1 229 0.56134-0.78616-0.57238 0.57238-0.41394 0.00052
  -2   0  -7  1001.7    94.2 465 0.41357-0.63843-0.75644 0.75644-0.36850-0.04487
  -2   0  -7   921.0    84.71677 0.71897-0.94377-0.01373 0.01373-0.46243 0.04906
   2   0   8    45.6    23.9 386 0.89774-0.65747-0.36933 0.36933 0.02453 0.44315
   2   0   8    35.7    22.4 928-0.52228 0.76240-0.62653 0.62653 0.40672 0.06090
   2   0   8    66.1    27.31157-0.51259 0.75284-0.63933 0.63933 0.40414 0.06356
  -2   0  -8    57.9    37.1 229 0.55992-0.80015-0.57099 0.57099-0.41688-0.05085
  -2   0  -8    35.6    23.5 467 0.40240-0.64267-0.76047 0.76047-0.37450-0.09319
  -2   0  -8    45.4    36.21677 0.72074-0.96095-0.01339 0.01339-0.46017-0.00751
   2   0   9     4.2    24.1 929-0.51944 0.77495-0.62082 0.62082 0.41582 0.10611
   2   0   9    64.2    32.91158-0.50266 0.75833-0.64261 0.64261 0.41184 0.11017
  -2   0  -9    18.9    36.2 230 0.55620-0.81183-0.56721 0.56721-0.42466-0.09739
  -2   0  -9    65.4    26.7 469 0.38375-0.63943-0.76755 0.76755-0.38340-0.13859
  -2   0  -9   -45.3    36.81678 0.71819-0.97380-0.01402 0.01402-0.46341-0.05859
   2   0  10  3981.1   263.4 931-0.51555 0.78646-0.61267 0.61267 0.42831 0.14793
   2   0  10  3609.4   238.11160-0.48844 0.75952-0.64729 0.64729 0.42251 0.15381
  -2   0 -10  3554.7   262.0 231 0.55050-0.82154-0.56192 0.56192-0.43589-0.14048
  -2   0 -10  3522.3   244.2 472 0.36167-0.63277-0.77434 0.77434-0.39523-0.18108
  -2   0 -10  3612.0   295.51678 0.71239-0.98340-0.01512 0.01512-0.47074-0.10557
   2   0  11   551.6    66.0 933-0.51082 0.79713-0.60246 0.60246 0.44330 0.18724
   2   0  11   562.6    64.31162-0.47126 0.75775-0.65221 0.65221 0.43560 0.19504
  -2   0 -11   586.1    75.7 233 0.54342-0.82986-0.55507 0.55507-0.44974-0.18095
  -2   0 -11   562.7    70.1 475 0.33429-0.62080-0.78252 0.78252-0.40880-0.22182
  -2   0 -11   505.3    73.41680 0.70399-0.99042-0.01673 0.01673-0.48116-0.14947
   2   0  12  1357.2   124.1 935-0.50521 0.80691-0.59066 0.59066 0.46016 0.22469
   2   0  12  1433.5   130.51165-0.45085 0.75276-0.65794 0.65794 0.45046 0.23450
  -2   0 -12  1397.4   163.8 235 0.53505-0.83691-0.54702 0.54702-0.46559-0.21943
  -2   0 -12  1428.5   112.0 479 0.30214-0.60407-0.79142 0.79142-0.42378-0.26116
  -2   0 -12  1505.3   161.31682 0.69344-0.99527-0.01903 0.01903-0.49398-0.19095
   2   0  13    63.9    33.1 938-0.49877 0.81587-0.57743 0.57743 0.47847 0.26069
   2   0  13    43.5    42.91168-0.42770 0.74502-0.66400 0.66400 0.46675 0.27252
  -2   0 -13    73.1    38.5 238 0.52558-0.84285-0.53785 0.53785-0.48299-0.25635
  -2   0 -13    77.5    28.8 483 0.26617-0.58351-0.80006 0.80006-0.43999-0.29925
  -2   0 -13   131.7    61.31684 0.68103-0.99827-0.02105 0.02105-0.50871-0.23054
   2   0  14     7.2    32.0 940-0.49138 0.82387-0.56308 0.56308 0.49789 0.29558
   2   0  14    -0.7    33.11171-0.40188 0.73461-0.67028 0.67028 0.48418 0.30940
  -2   0 -14    18.1    30.9 240 0.51509-0.84776-0.52764 0.52764-0.50162-0.29203
  -2   0 -14   -17.5    23.0 488 0.22589-0.55864-0.80839 0.80839-0.45711-0.33644
  -2   0 -14    31.6    51.51686 0.66695-0.99960-0.02371 0.02371-0.52495-0.26862
   2   0  15    53.6    41.6 943-0.48336 0.83125-0.54721 0.54721 0.51826 0.32952
   2   0  15    24.6    28.41175-0.37388 0.72202-0.67620 0.67620 0.50260 0.34530
  -2   0 -15     8.8    29.5 243 0.50355-0.85163-0.51656 0.51656-0.52124-0.32673
  -2   0 -15    74.3    27.7 493 0.18158-0.52975-0.81579 0.81579-0.47499-0.37287
  -2   0 -15   -25.7    45.61688 0.65133-0.99938-0.02668 0.02668-0.54242-0.30545
   2   0  16    14.7    39.7 947-0.47453 0.83782-0.53010 0.53010 0.53936 0.36273
   2   0  16   -12.7    30.51179-0.34351 0.70706-0.68185 0.68185 0.52179 0.38042
  -2   0 -16    52.4    46.2 246 0.49095-0.85444-0.50471 0.50471-0.54167-0.36062
  -2   0 -16    -7.2    52.61691 0.63428-0.99773-0.02898 0.02898-0.56092-0.34127
   2   1 -17    84.7    48.2 234 0.53946-0.68446-0.55124 0.68520-0.45731-0.43295
   2   1 -17   136.5    58.31662 0.80326-0.94822 0.00394 0.13002-0.34330-0.54686
  -2   1  17   152.2    52.9 936-0.50288 0.64766-0.58586 0.71980 0.46688 0.42321
  -2  -1  17    74.8    48.4 910-0.55413 0.69891-0.70080 0.56686 0.27373 0.61636
  -2  -1  17    76.2    43.11136-0.65677 0.80185-0.57746 0.44352 0.27865 0.61150
   2  -1 -17     3.4    35.2 211 0.61933-0.76433-0.62805 0.49409-0.27612-0.61414
   2  -1 -17   114.8    67.21662 0.80249-0.94744 0.00377-0.13773-0.34451-0.54564
   2   1 -16   223.0    73.5 231 0.55238-0.68197-0.56375 0.69771-0.43214-0.40380
   2   1 -16   299.7    80.11658 0.82547-0.95502 0.00902 0.12495-0.30704-0.52880
  -2   1  16   201.7    52.2 933-0.51072 0.64011-0.60226 0.73619 0.44360 0.39218
  -2  -1  16   245.4    53.1 905-0.56119 0.69057-0.71962 0.58568 0.23305 0.60273
  -2  -1  16   250.5    55.91130-0.69101 0.82068-0.56192 0.42797 0.23992 0.59592
   2  -1 -16   273.5    58.3 207 0.63347-0.76306-0.64129 0.50733-0.23549-0.60045
   2  -1 -16   209.2    63.5 436 0.62792-0.75759-0.64801 0.51408-0.23511-0.60068
   2  -1 -16   198.7    77.61658 0.82372-0.95326 0.00860-0.14256-0.31000-0.52585
   2   1 -15   862.5   125.7 228 0.56453-0.67871-0.57553 0.70949-0.40722-0.37440
   2   1 -15  1017.5   135.91653 0.84682-0.96096 0.01446 0.11950-0.26964-0.51189
  -2   1  15  1078.1   119.6 930-0.51791 0.63190-0.61763 0.75157 0.42076 0.36071
  -2   1  15   989.1    79.21162-0.47573 0.58999-0.65090 0.78484 0.43229 0.34923
  -2  -1  15   721.4    94.2 900-0.56722 0.68121-0.73741 0.60347 0.19089 0.59058
  -2  -1  15  1066.6   110.81124-0.73143 0.84569-0.53236 0.39842 0.20106 0.58046
   2  -1 -15   901.7   112.9 201 0.64650-0.76068-0.65400 0.52004-0.19331-0.58831
   2  -1 -15  1020.3   107.6 428 0.68035-0.79460-0.61066 0.47674-0.19549-0.58599
   2  -1 -15   973.9   177.31654 0.84404-0.95818 0.01372-0.14769-0.27468-0.50685
   2   1 -14   289.5    74.3 225 0.57600-0.67477-0.58655 0.72051-0.38259-0.34471
   2   1 -14   456.7    95.61649 0.86733-0.96606 0.02003 0.11393-0.23088-0.49633
  -2   1  14   350.5    66.5 927-0.52466 0.62325-0.63184 0.76578 0.39840 0.32876
  -2   1  14   298.7    47.11156-0.51720 0.61605-0.63770 0.77164 0.40059 0.32662
  -2  -1  14   359.2    53.4 894-0.57207 0.67066-0.75421 0.62028 0.14694 0.58022
  -2  -1  14   225.8    58.51118-0.76641 0.86526-0.50708 0.37314 0.16061 0.56660
   2  -1 -14   246.9    56.1 196 0.65926-0.75803-0.66511 0.53114-0.14931-0.57799
   2  -1 -14   363.8    52.2 420 0.72945-0.82829-0.57032 0.43639-0.15512-0.57205
   2  -1 -14   327.7    82.51650 0.86350-0.96223 0.01901-0.15298-0.23835-0.48887
   2   1 -13   392.9    57.2 222 0.58658-0.66994-0.59701 0.73097-0.35840-0.31458
   2   1 -13   308.4    31.2 488 0.22110-0.30453-0.80927 0.94320-0.45911-0.21375
   2   1 -13   272.2    76.11644 0.88701-0.97034 0.02547 0.10849-0.19050-0.48240
  -2   1  13   224.5    46.7 924-0.53058 0.61378-0.64521 0.77914 0.37675 0.29610
  -2   1  13   311.1    42.61151-0.55729 0.64072-0.62305 0.75699 0.36813 0.30476
  -2  -1  13   309.1    47.6 889-0.57550 0.65869-0.77009 0.63615 0.10081 0.57204
  -2  -1  13   341.0    62.21112-0.79984 0.88327-0.47985 0.34591 0.11874 0.55415
   2  -1 -13   246.6    58.8 191 0.67039-0.75375-0.67609 0.54213-0.10301-0.56997
   2  -1 -13   248.9    45.2 412 0.77513-0.85856-0.52724 0.39331-0.11381-0.55904
   2  -1 -13   284.5    70.41645 0.88221-0.96553 0.02406-0.15802-0.20069-0.47221
   2   1 -12   211.7    48.7 219 0.59666-0.66461-0.60655 0.74052-0.33460-0.28406
   2   1 -12   176.4    20.1 480 0.29511-0.36313-0.79323 0.92716-0.42698-0.19157
   2   1 -12   179.4    21.2 616-0.77906 0.71105-0.51587 0.64980-0.56274-0.05580
   2   1 -12   147.0    56.71639 0.90594-0.97386 0.03156 0.10240-0.14791-0.47067
  -2   1  12   188.6    40.1 921-0.53629 0.60409-0.65725 0.79118 0.35579 0.26276
  -2   1  12   123.1    29.51145-0.59660 0.66462-0.60659 0.74053 0.33456 0.28402
  -2  -1  12   199.9    38.8 883-0.57786 0.64566-0.78449 0.65055 0.05202 0.56652
  -2  -1  12   183.4    51.91105-0.83167 0.89968-0.45060 0.31666 0.07513 0.54345
   2  -1 -12   176.4    47.3 185 0.68084-0.74879-0.68562 0.55166-0.05394-0.56472
   2  -1 -12   192.6    39.2 404 0.81771-0.88573-0.48083 0.34690-0.07138-0.54716
   2  -1 -12   204.9    65.21641 0.90009-0.96801 0.02956-0.16352-0.16153-0.45706
   2   1 -11    37.5    33.9 216 0.60627-0.65882-0.61517 0.74913-0.31130-0.25304
   2   1 -11     6.4    12.5 471 0.36370-0.41630-0.77369 0.90762-0.39422-0.17001
   2   1 -11    33.5    41.01634 0.92403-0.97655 0.03739 0.09658-0.10275-0.46153
  -2   1  11    43.8    31.1 918-0.54109 0.59349-0.66846 0.80240 0.33594 0.22829
  -2   1  11    34.1    22.41140-0.63643 0.68903-0.58714 0.72108 0.29906 0.26521
  -2   1  11     5.1    15.11375 0.97076-0.91815-0.06601 0.19995 0.49681 0.06746
  -2  -1  11    35.0    27.3 876-0.57860 0.63100-0.79749 0.66356-0.00007 0.56430
  -2  -1  11    98.9    44.41099-0.86257 0.91517-0.41723 0.28329 0.02963 0.53464
   2  -1 -11     7.8    38.0 179 0.69037-0.74292-0.69359 0.55963-0.00142-0.56292
   2  -1 -11    18.6    36.7 396 0.85687-0.90947-0.43134 0.29741-0.02754-0.53669
   2  -1 -11    74.1    46.21636 0.91726-0.96978 0.03488-0.16884-0.12027-0.44400
   2   1 -10   744.8    73.8 213 0.61484-0.65197-0.62334 0.75730-0.28888-0.22114
   2   1 -10   759.1    51.3 463 0.42886-0.46604-0.75065 0.88458-0.36022-0.14970
   2   1 -10   707.5    49.0 616-0.77995 0.74277-0.51495 0.64887-0.56241 0.05249
   2   1 -10   783.8    72.01628 0.94127-0.97838 0.04345 0.09051-0.05410-0.45586
  -2   1  10   786.4    88.8 916-0.54520 0.58221-0.67860 0.81254 0.31745 0.19248
  -2   1  10   807.4    57.51134-0.67335 0.71054-0.56810 0.70204 0.26261 0.24735
  -2   1  10   628.1    67.11376 0.97246-0.93527-0.06055 0.19449 0.49180 0.01815
  -2  -1  10   739.2    80.2 869-0.57755 0.61455-0.80864 0.67470-0.05631 0.56623
  -2  -1  10   668.7    92.01091-0.89122 0.92841-0.38215 0.24821-0.01864 0.52859
   2  -1 -10   803.0    88.0 172 0.69796-0.73509-0.70055 0.56659 0.05551-0.56553
   2  -1 -10   794.1    69.7 388 0.89291-0.93009-0.37732 0.24339 0.01785-0.52777
   2  -1 -10   746.8    92.41631 0.93360-0.97070 0.04086-0.17482-0.07655-0.43341
   2   1  -9  2016.3   148.8 210 0.62256-0.64429-0.63080 0.76476-0.26752-0.18818
   2   1  -9  1948.9   109.0 455 0.49197-0.51374-0.72389 0.85781-0.32418-0.13143
   2   1  -9  1780.5    95.2 612-0.75188 0.73011-0.54283 0.67676-0.57218 0.11657
   2   1  -9  1875.4   162.31622 0.95751-0.97921 0.05034 0.08363-0.00069-0.45495
  -2   1   9  1940.1   167.2 914-0.54885 0.57046-0.68736 0.82130 0.30060 0.15502
  -2   1   9  2012.4   141.91128-0.71164 0.73341-0.54535 0.67929 0.22275 0.23289
  -2   1   9  1901.1   107.01375 0.97209-0.95031-0.06151 0.19545 0.49297-0.03733
  -2  -1   9  1984.3   131.1 862-0.57409 0.59571-0.81745 0.68351-0.11779 0.57341
  -2  -1   9  1872.4   162.51084-0.91824 0.94002-0.34251 0.20857-0.06996 0.52560
   2  -1  -9  2133.3   159.9 165 0.70378-0.72551-0.70530 0.57134 0.11802-0.57372
   2  -1  -9  2008.9   147.7 379 0.92494-0.94671-0.31972 0.18579 0.06536-0.52097
   2  -1  -9  2022.0   198.71625 0.94912-0.97082 0.04697-0.18094-0.02937-0.42628
   2   1  -8  8024.1   350.4 208 0.62962-0.63593-0.63729 0.77125-0.24750-0.15389
   2   1  -8  8091.4   316.7 446 0.55847-0.56483-0.69013 0.82405-0.28283-0.11846
   2   1  -8  7756.8   289.0 601-0.68523 0.67887-0.60032 0.73425-0.58992 0.18863
   2   1  -8  8302.6   402.51436 0.94308-0.94945 0.29747-0.16353 0.12507-0.52639
   2   1  -8  7762.3   377.91615 0.97241-0.97870 0.05800 0.07596 0.05915-0.46049
  -2   1   8  7933.9   402.9 912-0.55189 0.55811-0.69462 0.82856 0.28604 0.11527
  -2   1   8  8182.4   417.71121-0.75199 0.75835-0.51784 0.65179 0.17769 0.22363
  -2   1   8  8160.2   360.41373 0.96807-0.96170-0.07497 0.20891 0.50410-0.10278
  -2  -1   8  8491.4   437.2 853-0.56675 0.57297-0.82346 0.68953-0.18595 0.58726
   2  -1  -8  7970.8   379.8 157 0.70721-0.71353-0.70687 0.57291 0.18775-0.58913
   2  -1  -8  8168.6   399.7 369 0.95321-0.95957-0.25494 0.12101 0.11473-0.51603
   2  -1  -8  7805.0   478.9 665-0.96711 0.96075-0.20626 0.07233-0.41718 0.01588
   2  -1  -8  7980.3   436.01619 0.96367-0.96996 0.05352-0.18748 0.02242-0.42375
   2   1  -7  3659.5   224.6 206 0.63543-0.62633-0.64306 0.77702-0.22964-0.11742
   2   1  -7  3839.6   145.9 435 0.63455-0.62549-0.64374 0.77767-0.23004-0.11694
   2   1  -7  3662.1   149.1 579-0.53495 0.54400-0.69764 0.83157-0.60880 0.26182
   2   1  -7  4064.5   249.01427 0.96479-0.95574 0.24617-0.11222 0.18499-0.53200
   2   1  -7  3675.5   342.01607 0.98521-0.97609 0.06626 0.06770 0.12791-0.47492
  -2   1   7  3803.3   185.8 719-0.97604 0.96698 0.18482-0.05089-0.16689 0.51388
  -2   1   7  3812.5   213.2 910-0.55393 0.54475-0.70027 0.83420 0.27481 0.07219
  -2   1   7  3957.4   215.21113-0.79578 0.78673-0.48335 0.61729 0.12400 0.22301
  -2   1   7  3787.7   163.21368 0.95701-0.96606-0.10637 0.24032 0.53033-0.18332
  -2  -1   7  3897.0   273.5 844-0.55503 0.54585-0.82454 0.69060-0.26274 0.60974
  -2  -1   7  3575.9   222.51377 0.97576-0.98481-0.04854-0.08540 0.48152-0.13451
  -2  -1   7  3416.5   170.01557 0.95614-0.96525 0.11020-0.24416 0.53147-0.18445
   2  -1  -7  3841.8   266.0 147 0.70630-0.69720-0.70451 0.57054 0.26692-0.61398
   2  -1  -7  3478.1   258.9 664-0.96518 0.97424-0.21214 0.07821-0.42066 0.07368
   2  -1  -7  3761.8   253.31612 0.97691-0.96780 0.06063-0.19459 0.08064-0.42766
   2   1  -6   526.2    42.0 204 0.64011-0.61561-0.64762 0.78158-0.21479-0.07796
   2   1  -6   568.3    26.7 415 0.75885-0.73438-0.54319 0.67712-0.12914-0.16353
   2   1  -6   528.8    22.5 538-0.20752 0.23199-0.80956 0.94349-0.58545 0.29277
   2   1  -6   448.0    57.3 792-0.42621 0.45078-0.73108 0.86502-0.63176 0.33906
   2   1  -6   564.3    62.61416 0.98190-0.95743 0.18721-0.05327 0.25104-0.54373
   2   1  -6   514.0    68.91597 0.99425-0.96973 0.07628 0.05768 0.20990-0.50260
  -2   1   6   571.5    51.4  96 0.61920-0.64370-0.60911 0.74307 0.65085-0.35811
  -2   1   6   449.2    52.4 708-0.99230 0.96783 0.10707 0.02686-0.22189 0.51457
  -2   1   6   550.4    39.4 910-0.55514 0.53056-0.70348 0.83742 0.26820 0.02450
  -2   1   6   565.0    40.31102-0.84753 0.82307-0.43396 0.56790 0.05249 0.24021
  -2   1   6   489.0    44.21357 0.92765-0.95212-0.17118 0.30512 0.58151-0.28881
  -2   1   6   516.6    61.51564 0.97049-0.99501 0.10554 0.02842 0.48320-0.19049
  -2  -1   6   482.6    48.6 162 0.70568-0.73018-0.70588 0.57192 0.14139 0.15135
  -2  -1   6   461.0    48.7 832-0.53609 0.51151-0.81838 0.68445-0.35051 0.64320
  -2  -1   6   496.5    58.21374 0.97017-0.99463-0.06813-0.06581 0.49841-0.20571
  -2  -1   6   463.9    53.51553 0.94442-0.96893 0.11332-0.24729 0.56381-0.27111
   2  -1  -6   486.8    60.8 136 0.69892-0.67442-0.69544 0.56148 0.35835-0.65109
   2  -1  -6   568.2    49.1 661-0.95990 0.98437-0.22777 0.09384-0.42915 0.13647
   2  -1  -6   436.9    59.6 870-0.57793 0.60251-0.80795 0.67401-0.05361-0.23908
   2  -1  -6   449.6    84.71605 0.98804-0.96352 0.06890-0.20286 0.14799-0.44070
   2   1  -5  3114.1   169.6 203 0.64322-0.60331-0.65056 0.78452-0.20474-0.03368
   2   1  -5  3183.0   108.2 482 0.27433-0.23445-0.79824 0.93217-0.43633 0.19797
   2   1  -5  3214.8   187.2 783-0.39741 0.43738-0.70270 0.83664-0.67860 0.44021
   2   1  -5  3119.8   229.71405 0.99202-0.95214 0.11786 0.01609 0.32450-0.56289
   2   1  -5  2823.1   204.31585 0.99572-0.95580 0.08740 0.04656 0.31111-0.54950
  -2   1   5  3155.7   241.8  87 0.59251-0.63242-0.58141 0.71537 0.70275-0.46433
  -2   1   5  3180.6   168.9 696-0.99978 0.95990 0.02065 0.11328-0.27997 0.51834
  -2   1   5  3207.1   209.1 910-0.55505 0.51508-0.70326 0.83720 0.26865-0.03027
  -2   1   5  3210.5   155.21085-0.91314 0.87326-0.35050 0.48444-0.05954 0.29792
  -2   1   5  3230.1   139.11334 0.83961-0.87949-0.30190 0.43585 0.67126-0.43288
  -2   1   5  3150.7   195.01559 0.95977-0.99969 0.10927 0.02469 0.52027-0.28188
  -2  -1   5  3274.8   213.9 165 0.70364-0.74355-0.70519 0.57123 0.11602 0.12241
  -2  -1   5  3324.3   197.9 819-0.50597 0.46600-0.80035 0.66641-0.45186 0.69024
  -2  -1   5  3182.1   245.91369 0.95954-0.99941-0.09978-0.03416 0.52479-0.28641
  -2  -1   5  3170.7   179.31545 0.92161-0.96153 0.11804-0.25200 0.61597-0.37757
   2  -1  -5  2973.0   183.0 122 0.68079-0.64088-0.67523 0.54126 0.46535-0.70378
   2  -1  -5  3157.6   188.1 657-0.94962 0.98950-0.25524 0.12131-0.44390 0.20553
   2  -1  -5  3229.8   164.5 874-0.57861 0.61858-0.80069 0.66675-0.01510-0.22328
   2  -1  -5  3099.0   186.31595 0.99542-0.95549 0.07806-0.21202 0.22935-0.46775
   2   1  -4 33842.3  1154.1 203 0.64371-0.58839-0.65102 0.78498-0.20313 0.01903
   2   1  -4 33117.5  1062.2 452 0.51536-0.46006-0.71267 0.84660-0.31010 0.12604
   2   1  -4 32482.6  1296.1 772-0.35224 0.40761-0.65450 0.78844-0.74141 0.55733
   2   1  -4 32239.2  1446.31391 0.99083-0.93554 0.03453 0.09941 0.40643-0.59050
   2   1  -4 34082.3  1251.51569 0.98009-0.92476 0.10124 0.03273 0.44180-0.62588
  -2   1   4 32974.7  1400.5  75 0.54771-0.60303-0.53452 0.66848 0.77260-0.58849
  -2   1   4 32643.0  1241.2 683-0.99527 0.93997-0.07556 0.20949-0.34103 0.52508
  -2   1   4 32172.5  1140.0 911-0.55270 0.49733-0.69748 0.83142 0.28071-0.09664
  -2   1   4 32901.8  1129.71286 0.54618-0.60147-0.53573 0.66967 0.77248-0.58841
  -2   1   4 33290.3  1223.71550 0.93711-0.99244 0.11489 0.01907 0.58187-0.39779
  -2  -1   4 33228.8  1183.1 168 0.70171-0.75703-0.70368 0.56972 0.09209 0.09201
  -2  -1   4 32216.4  1082.4 600-0.68150 0.62620-0.60330 0.46937-0.59062 0.77467
  -2  -1   4 34128.4  1299.1 802-0.45891 0.40354-0.76182 0.62789-0.56854 0.75261
  -2  -1   4 34697.8  1439.11361 0.93951-0.99480-0.14714 0.01319 0.56321-0.37914
  -2  -1   4 34598.0  1391.61533 0.87532-0.93065 0.12465-0.25861 0.69631-0.51223
   2  -1  -4 30608.5  1462.6 105 0.64425-0.58893-0.63572 0.50176 0.59049-0.77459
   2  -1  -4 33229.6  1266.5 651-0.93120 0.98650-0.29766 0.16373-0.46600 0.28195
   2  -1  -4 32892.3  1121.9 880-0.57868 0.63405-0.79066 0.65672 0.02771-0.21179
   2  -1  -4 32110.2  1115.31410 0.98878-0.93349 0.14891-0.28285 0.29223-0.47630
   2  -1  -4 32828.4  1252.01583 0.99461-0.93928 0.08984-0.22380 0.33180-0.51588
   2   1  -3141942.8  4726.4 755-0.28035 0.35111-0.57324 0.70718-0.81782 0.68805
   2   1  -3144750.5  4597.61375 0.97070-0.90000-0.06619 0.20013 0.49696-0.62672
  -2   1   3135990.6  4823.91535 0.88600-0.95674 0.12325 0.01071 0.67996-0.55019
  -2  -1   3136700.3  4863.5 780-0.38454 0.31378-0.68955 0.55561-0.69756 0.82733
  -2  -1   3143160.1  4956.91349 0.90180-0.97251-0.21655 0.08261 0.61452-0.48476
   2  -1  -3140345.3  4830.4  83 0.57553-0.50480-0.56386 0.42990 0.73124-0.86102
   2  -1  -3138620.7  4813.81565 0.97420-0.90347 0.10408-0.23804 0.46836-0.59812
   2   1  -2 44402.6  1509.1 211 0.61993-0.53379-0.62862 0.76258-0.27446 0.19899
   2   1  -2 46279.6  1492.4 429 0.67347-0.58735-0.61588 0.74980-0.20087 0.12544
   2   1  -2 42589.4  1708.2 731-0.17116 0.25732-0.44020 0.57413-0.89380 0.81834
   2   1  -2 46176.1  1646.11355 0.91934-0.83322-0.18650 0.32044 0.59310-0.66855
   2   1  -2 43398.7  1621.51510 0.76539-0.67925 0.13267 0.00129 0.82098-0.89644
  -2   1   2 47470.6  1645.0  32 0.34446-0.43060-0.32753 0.46150 0.94138-0.86592
  -2   1   2 46935.1  1694.0 651-0.93058 0.84445-0.29899 0.43291-0.46667 0.54210
  -2   1   2 47618.6  1615.6 925-0.52807 0.44191-0.63925 0.77319 0.38637-0.31091
  -2   1   2 42610.8  1566.41157-0.51118 0.42506-0.63980 0.77374 0.40524-0.32980
  -2   1   2 45381.5  1784.41510 0.76229-0.84843 0.13279 0.00117 0.82367-0.74822
  -2  -1   2 45416.1  1494.0 172 0.69781-0.78395-0.70043 0.56646 0.05422 0.02124
  -2  -1   2 44318.8  1562.0 471 0.36522-0.45134-0.77321 0.63928-0.39346 0.46889
  -2  -1   2 46262.6  1569.7 753-0.27329 0.18713-0.56488 0.43095-0.82413 0.89960
  -2  -1   2 48978.9  1634.41333 0.83128-0.91739-0.31172 0.17777 0.67721-0.60177
  -2  -1   2 45309.9  1616.71479 0.56396-0.65010 0.13559-0.26955 0.94111-0.86566
   2  -1  -2 46293.6  1716.5  54 0.45686-0.37072-0.44183 0.30787 0.86994-0.94540
   2  -1  -2 46496.5  1620.1 629-0.84421 0.93034-0.44011 0.30618-0.53297 0.45754
   2  -1  -2 46568.1  1615.6 894-0.57204 0.65820-0.75410 0.62016 0.14726-0.22272
   2  -1  -2 44306.1  1513.91218-0.00549 0.09161-0.69661 0.56267 0.68638-0.76182
   2  -1  -2 44169.9  1657.61539 0.90146-0.81532 0.12144-0.25540 0.65411-0.72957
   2   1  -1 53748.7  1769.3 237 0.52674-0.42520-0.53920 0.67316-0.48071 0.45957
   2   1  -1 55977.1  1901.4 422 0.71912-0.61757-0.57902 0.71295-0.16430 0.14319
   2   1  -1 55954.3  1858.11330 0.82070-0.71917-0.32337 0.45731 0.68458-0.70571
   2   1  -1 54948.0  1891.11461 0.43389-0.33234 0.13313 0.00084 0.97755-0.99869
   2   1  -1 53829.0  1898.71792-0.18812 0.28967-0.12075 0.25471-0.98802 0.96688
  -2   1   1 54545.6  1905.5 632-0.85830 0.75676-0.42115 0.55508-0.52472 0.54584
  -2   1   1 52898.4  1835.11135-0.66322 0.56169-0.57393 0.70788 0.27239-0.25126
  -2   1   1 52022.7  2035.21466 0.47131-0.57286 0.13395 0.00001 0.96962-0.94848
  -2  -1   1 54440.8  1880.7 449 0.53428-0.63582-0.70311 0.56919-0.29830 0.31942
  -2  -1   1 54066.0  1790.4 721-0.12321 0.02165-0.37883 0.24490-0.91453 0.93568
  -2  -1   1 55190.1  1877.81061 0.02230-0.12386 0.24444-0.37838 0.93596-0.91481
  -2  -1   1 53447.7  1793.71309 0.70528-0.80681-0.43148 0.29753 0.73952-0.71839
   2  -1  -1 52983.8  1886.5  20 0.28005-0.17851-0.26237 0.12841 0.96494-0.98609
   2  -1  -1 57001.1  1980.4 360-0.16070 0.26225 0.14236-0.27632-0.98215 0.96101
   2  -1  -1 56968.5  1833.8 612-0.75326 0.85480-0.54152 0.40759-0.57174 0.55062
   2  -1  -1 53133.6  1784.0 909-0.55660 0.65816-0.70717 0.57323 0.26033-0.28148
   2  -1  -1 51538.5  1809.91170-0.41046 0.51199-0.66805 0.53411 0.47867-0.49980
   2  -1  -1 53875.0  1929.11498 0.69360-0.59205 0.13509-0.26905 0.87526-0.89640
   2   1   0 55270.2  2201.2 415 0.75806-0.64110-0.54395 0.67788-0.12987 0.16307
   2   1   0 57433.8  2094.41048-0.04239 0.15935 0.15505-0.02111 0.93449-0.90133
   2   1   0 55978.0  2018.01303 0.66428-0.54734-0.46196 0.59590 0.75200-0.71881
   2   1   0 54702.8  1958.91743 0.23219-0.11523-0.08468 0.21864-0.86332 0.89649
  -2   1   0 59199.0  1991.9 346-0.07330-0.04365 0.05403 0.07993-0.97573 0.94256
  -2   1   0 56197.6  1843.7 612-0.75422 0.63726-0.54060 0.67453-0.57143 0.53824
  -2   1   0 52359.8  2104.01123-0.73895 0.62200-0.52715 0.66109 0.19266-0.22584
  -2  -1   0 56718.3  2129.6 438 0.61586-0.73282-0.65584 0.52191-0.24382 0.21063
  -2  -1   0 55326.4  2057.51028-0.14457 0.02762 0.00821-0.14214 0.90788-0.94104
  -2  -1   0 56098.0  1999.81280 0.50374-0.62068-0.55784 0.42389 0.77543-0.80862
  -2  -1   0 57417.6  2022.21771-0.01146-0.10550-0.10803-0.02593-0.95650 0.92333
   2  -1   0 59029.2  2174.6 325 0.05285 0.06410-0.07189-0.06207-0.94011 0.97328
   2  -1   0 56819.0  1871.6 589-0.61196 0.72891-0.65243 0.51850-0.60234 0.63553
   2  -1   0 53689.7  1905.81149-0.57182 0.68877-0.61728 0.48334 0.35587-0.32268
   2  -1   0 55778.8  1993.41442 0.27999-0.16304 0.12641-0.26038 0.99198-0.95880
   2  -1   0 57031.8  1883.41768 0.01413 0.10282-0.10569-0.02827-0.94945 0.98262
   2   1   1 17319.0   602.2 112 0.66141-0.52905-0.65388 0.78784 0.53993-0.45244
   2   1   1 18075.7   720.1 409 0.79204-0.65968-0.50964 0.64357-0.09744 0.18494
   2   1   1 17788.2   905.21019-0.18672 0.31906-0.05444 0.18837 0.88773-0.80027
   2   1   1 17295.3   664.21275 0.46367-0.33131-0.57710 0.71104 0.77623-0.68873
   2   1   1 17107.3   686.61706 0.52578-0.39342-0.04680 0.18076-0.66530 0.75279
  -2   1  -1 17780.5   713.5 316 0.11154-0.24390-0.13036 0.26432-0.91306 0.82557
  -2   1  -1 17451.9   699.8 591-0.62299 0.49063-0.64521 0.77913-0.60088 0.51337
  -2   1  -1 17395.6   739.01114-0.78743 0.65507-0.49044 0.62438 0.13459-0.22209
  -2   1  -1 16994.8   635.01753 0.14865-0.28101-0.09339 0.22735-0.90187 0.81438
  -2  -1  -1 17119.8   610.5 194 0.66430-0.79666-0.67008 0.53612-0.12916 0.04166
  -2  -1  -1 16946.7   726.1 432 0.65609-0.78846-0.62851 0.49458-0.21437 0.12686
  -2  -1  -1 17917.1   698.1 996-0.29163 0.15928-0.21659 0.08266 0.81079-0.89825
  -2  -1  -1 17525.3   697.91247 0.23806-0.37041-0.65617 0.52223 0.75420-0.84170
  -2  -1  -1 17627.4   681.71734 0.30630-0.43866-0.07623-0.05773-0.82302 0.73553
   2  -1   1 17217.7   701.4 293 0.24529-0.11293-0.26296 0.12900-0.82520 0.91269
   2  -1   1 18404.7   663.3 563-0.41515 0.54751-0.75194 0.61801-0.60886 0.69636
   2  -1   1 16765.1   584.2 806-0.47200 0.60434-0.77341 0.63948-0.53959 0.62705
   2  -1   1 17845.0   594.31066 0.04589 0.08645 0.27616-0.41010 0.93364-0.84618
   2  -1   1 16773.3   685.01138-0.64241 0.77477-0.58465 0.45071 0.29279-0.20529
   2  -1   1 18079.8   688.41718 0.43691-0.30455-0.05975-0.07422-0.73672 0.82421
   2   1   2 14134.5   528.9 138 0.70132-0.55355-0.69783 0.83179 0.33852-0.19671
   2   1   2 13945.7   701.1 403 0.82238-0.67460-0.47544 0.60937-0.06622 0.20804
   2   1   2 14346.3   602.2 996-0.29080 0.43855-0.21526 0.34920 0.81157-0.66980
   2   1   2 13866.3   771.51249 0.25758-0.10981-0.65069 0.78463 0.75805-0.61624
   2   1   2 14509.9   678.21681 0.69489-0.54712-0.01854 0.15251-0.49224 0.63405
  -2   1  -2 14639.3   593.3 293 0.24653-0.39430-0.26419 0.39815-0.82420 0.68238
  -2   1  -2 13690.3   538.4 571-0.47960 0.33182-0.72484 0.85877-0.61034 0.46853
  -2   1  -2 13485.4   508.7 785-0.40134 0.25359-0.70680 0.84073-0.67243 0.53066
  -2   1  -2 14977.8   703.21107-0.82310 0.67533-0.45854 0.59249 0.08768-0.22950
  -2   1  -2 13876.5   625.71721 0.41247-0.56024-0.06271 0.19667-0.75448 0.61268
  -2  -1  -2 14843.0   570.2 193 0.66617-0.81394-0.67156 0.53760-0.12210-0.01971
  -2  -1  -2 14440.0   640.9 429 0.67421-0.82200-0.61532 0.48139-0.20029 0.05847
  -2  -1  -2 14702.4   567.6 970-0.39871 0.25097-0.39339 0.25946 0.68140-0.82317
  -2  -1  -2 14718.9   668.11214-0.04080-0.10697-0.69911 0.56517 0.67292-0.81474
  -2  -1  -2 13351.1   662.41711 0.48978-0.63754-0.05253-0.08143-0.69559 0.55379
   2  -1   2 14910.7   801.3 267 0.38856-0.24079-0.40428 0.27032-0.68376 0.82558
   2  -1   2 14141.1   539.2 535-0.17797 0.32575-0.81465 0.68072-0.57979 0.72160
   2  -1   2 13783.8   525.3 856-0.56909 0.71683-0.82224 0.68831-0.16816 0.30993
   2  -1   2 15188.5   719.91133-0.67521 0.82298-0.56704 0.43310 0.26074-0.11893
   2  -1   2 14545.2   612.91685 0.67218-0.52441-0.02296-0.11100-0.51897 0.66077
   2   1   3  6279.3   285.0 145 0.70547-0.54229-0.70337 0.83733 0.28359-0.08745
   2   1   3  7300.7   451.4 398 0.84978-0.68658-0.44089 0.57482-0.03589 0.23202
   2   1   3  7027.5   376.9 980-0.35880 0.52194-0.32587 0.45980 0.73709-0.54101
   2   1   3  6865.8   312.11229 0.08379 0.07939-0.68680 0.82074 0.71610-0.51997
   2   1   3  7031.2   411.41664 0.79317-0.62999 0.00167 0.13229-0.35900 0.55512
  -2   1  -3  6604.7   366.3 277 0.33575-0.49892-0.35248 0.48644-0.74240 0.54626
  -2   1  -3  6441.5   265.9 554-0.34293 0.17973-0.77669 0.91062-0.60395 0.40782
  -2   1  -3  6328.7   312.2 811-0.48507 0.32193-0.78437 0.91831-0.50826 0.31219
  -2   1  -3  6678.4   375.91101-0.85158 0.68840-0.42968 0.56362 0.04630-0.24243
  -2   1  -3  6511.3   315.01703 0.55108-0.71426-0.04323 0.17719-0.64279 0.44667
  -2  -1  -3  6683.2   271.8 195 0.66210-0.82528-0.66820 0.53424-0.13757-0.05857
  -2  -1  -3  6847.1   319.6 428 0.67913-0.84233-0.61159 0.47766-0.19645 0.00032
  -2  -1  -3  6668.2   317.9 948-0.46871 0.30557-0.51975 0.38582 0.55208-0.74816
  -2  -1  -3  6828.1   419.91186-0.28147 0.11828-0.69111 0.55717 0.55844-0.75457
  -2  -1  -3  6481.3   400.01697 0.59071-0.75388-0.03687-0.09709-0.60538 0.40926
   2  -1   3  7051.8   296.1 247 0.48679-0.32361-0.50004 0.36608-0.54873 0.74487
   2  -1   3  6735.9   315.9 506 0.06655 0.09664-0.82724 0.69331-0.51607 0.71219
   2  -1   3  6440.9   273.5 872-0.57865 0.74179-0.80425 0.67032-0.03414 0.23022
   2  -1   3  6481.6   353.91131-0.68905 0.85223-0.55909 0.42515 0.24662-0.05049
   2  -1   3  6760.4   468.61664 0.79449-0.63132 0.00196-0.13592-0.35697 0.55309
   2   1   4  7691.1   352.0 147 0.70621-0.52763-0.70439 0.83835 0.26874-0.01829
   2   1   4  7943.0   420.7 392 0.87461-0.69600-0.40586 0.53979-0.00606 0.25650
   2   1   4  7718.3   432.9 969-0.40172 0.58025-0.39877 0.53271 0.67668-0.42629
   2   1   4  7875.5   354.81214-0.04636 0.22496-0.69942 0.83336 0.67073-0.42029
   2   1   4  7884.3   401.71652 0.85446-0.67588 0.01645 0.11751-0.25555 0.50598
  -2   1  -4  7632.0   376.8 266 0.39313-0.57172-0.40882 0.54278-0.67825 0.42779
  -2   1  -4  8042.8   364.2 540-0.22756 0.04895-0.80579 0.93972-0.58883 0.33839
  -2   1  -4  7844.6   367.9 821-0.51183 0.33329-0.80421 0.93815-0.43483 0.18444
  -2   1  -4  7835.8   424.11095-0.87536 0.69676-0.40247 0.53641 0.00848-0.25892
  -2   1  -4  7740.0   480.61692 0.62538-0.80396-0.03089 0.16485-0.57029 0.31987
  -2  -1  -4  7430.0   359.0 197 0.65649-0.83507-0.66266 0.52870-0.15939-0.09106
  -2  -1  -4  7689.7   327.9 429 0.67538-0.85399-0.61445 0.48052-0.19937-0.05106
  -2  -1  -4  7908.5   424.61163-0.46597 0.28737-0.65387 0.51992 0.43936-0.68980
  -2  -1  -4  7810.5   423.91689 0.64764-0.82622-0.02715-0.10681-0.54648 0.29606
   2  -1   4  7866.9   343.6 231 0.55296-0.37437-0.56432 0.43036-0.43097 0.68143
   2  -1   4  8268.7   309.2 481 0.28753-0.10892-0.79512 0.66119-0.43039 0.68083
   2  -1   4  8351.8   358.3 881-0.57816 0.75669-0.78769 0.65376 0.04015 0.21024
   2  -1   4  7813.2   420.91130-0.69091 0.86951-0.56197 0.42803 0.24002 0.01043
   2  -1   4  7952.3   509.11650 0.86342-0.68484 0.01899-0.15295-0.23851 0.48894
   2   1   5 27293.1  1061.1 147 0.70613-0.51214-0.70429 0.83825 0.27050 0.03427
   2   1   5 23378.1  1135.0 386 0.89704-0.70302-0.37050 0.50443 0.02357 0.28118
   2   1   5 28020.7  1146.9 961-0.42867 0.62260-0.44619 0.58012 0.63185-0.32715
   2   1   5 25685.9  1086.71203-0.13737 0.33138-0.70098 0.83492 0.63207-0.32731
   2   1   5 26837.1  1076.31642 0.89536-0.70137 0.02803 0.10593-0.17224 0.47698
  -2   1  -5 27317.8  1072.6 259 0.42998-0.62397-0.44450 0.57846-0.63159 0.32681
  -2   1  -5 26554.1  1028.7 530-0.13896-0.05507-0.82005 0.95398-0.57177 0.26702
  -2   1  -5 25332.5  1115.8 825-0.52185 0.32792-0.81076 0.94469-0.40229 0.09759
  -2   1  -5 25906.1  1079.91090-0.89577 0.70176-0.37603 0.50997-0.02690-0.27785
  -2   1  -5 26419.3  1213.11686 0.66616-0.86015-0.02385 0.15781-0.52585 0.22110
  -2  -1  -5 25298.8   990.1 200 0.64976-0.84376-0.65644 0.52248-0.18321-0.12157
  -2  -1  -5 27533.2  1034.4 431 0.66541-0.85944-0.62189 0.48797-0.20705-0.09770
  -2  -1  -5 25236.9  1133.5 918-0.54115 0.34722-0.66859 0.53466 0.33571-0.64040
  -2  -1  -5 27516.7  1068.21144-0.60186 0.40785-0.60417 0.47023 0.32998-0.63473
  -2  -1  -5 27090.6  1128.51684 0.68021-0.87420-0.02120-0.11276-0.50967 0.20493
   2  -1   5 25168.3  1065.9 218 0.59831-0.40431-0.60824 0.47428-0.33045 0.63522
   2  -1   5 26024.6   965.5 458 0.47026-0.27623-0.73351 0.59958-0.33710 0.64185
   2  -1   5 26273.8   961.0 888-0.57596 0.76989-0.77206 0.63812 0.09439 0.21031
   2  -1   5 26798.3  1046.11131-0.68818 0.88219-0.55961 0.42566 0.24752 0.05724
   2  -1   5 26848.1  1057.91639 0.90613-0.71214 0.03162-0.16558-0.14746 0.45220
   2   1   6 11845.6   519.5 146 0.70564-0.49623-0.70359 0.83755 0.28063 0.07847
   2   1   6 11349.4   679.9 381 0.91727-0.70783-0.33436 0.46829 0.05284 0.30622
   2   1   6 11638.4   558.3 956-0.44544 0.65476-0.47678 0.61072 0.60044-0.24144
   2   1   6 11385.9   504.81196-0.19811 0.40753-0.69874 0.83268 0.60292-0.24385
  -2   1  -6 11096.7   533.8 254 0.45304-0.66245-0.46751 0.60147-0.59938 0.24028
  -2   1  -6 11271.0   534.0 523-0.07513-0.13431-0.82591 0.95984-0.55711 0.19805
  -2   1  -6 11268.8   481.4 827-0.52563 0.31631-0.81275 0.94668-0.39001 0.03100
  -2   1  -6 11793.0   595.71682 0.68848-0.89787-0.01993 0.15390-0.49992 0.14086
  -2  -1  -6 11277.1   588.8 203 0.64219-0.85160-0.64958 0.51562-0.20810-0.15099
  -2  -1  -6 11835.6   614.2 433 0.65079-0.86023-0.63230 0.49837-0.21834-0.14072
  -2  -1  -6 10964.5   481.51129-0.70119 0.49177-0.55191 0.41796 0.23382-0.59289
  -2  -1  -6 11040.8   583.51681 0.69844-0.90783-0.01789-0.11607-0.48794 0.12889
   2  -1   6 11768.4   592.8 438 0.61324-0.40380-0.65752 0.52359-0.24569 0.60475
   2  -1   6 11448.1   479.0 893-0.57262 0.78195-0.75728 0.62334 0.13885 0.22016
   2  -1   6 11346.7   580.31133-0.67950 0.88892-0.56462 0.43068 0.25641 0.10266
   2  -1   6 11750.0   547.41630 0.93452-0.72513 0.04090-0.17486-0.07394 0.43300
   2   1   7   652.2    70.3 953-0.45605 0.68077-0.49546 0.62939 0.57967-0.16636
   2   1   7   768.9    65.11191-0.23708 0.46192-0.69574 0.82968 0.58289-0.16951
  -2   1  -7   598.4    63.3 251 0.46732-0.69213-0.48170 0.61566-0.57832 0.16491
  -2   1  -7   716.2    57.7 518-0.03359-0.19126-0.82801 0.96194-0.54622 0.13285
  -2   1  -7   794.6    67.5 827-0.52580 0.30108-0.81284 0.94677-0.38944-0.02387
  -2   1  -7   751.7    86.31681 0.69976-0.92456-0.01765 0.15161-0.48634 0.07297
  -2  -1  -7   683.7    68.8 206 0.63407-0.85888-0.64176 0.50780-0.23381-0.17961
  -2  -1  -7   642.0    73.9 436 0.63213-0.85699-0.64521 0.51128-0.23203-0.18134
  -2  -1  -7   688.7    63.81116-0.77546 0.55062-0.49990 0.36596 0.14977-0.56315
  -2  -1  -7   674.2    86.31679 0.70747-0.93227-0.01598-0.11798-0.47686 0.06349
   2  -1   7   664.7    63.8 421 0.72312-0.49827-0.57589 0.44196-0.16046 0.57384
   2  -1   7   641.5    69.2 898-0.56860 0.79332-0.74265 0.60871 0.17809 0.23522
   2  -1   7   792.4    70.31135-0.66706 0.89190-0.57184 0.43790 0.26859 0.14480
   2   1   8  1747.1   114.7 951-0.46188 0.70200-0.50654 0.64048 0.56726-0.09964
   2   1   8  1735.3   136.91189-0.25990 0.50015-0.69351 0.82745 0.57055-0.10285
  -2   1  -8  1791.5   165.4 249 0.47582-0.71604-0.48945 0.62341-0.56578 0.09805
  -2   1  -8  1850.1   111.6 515-0.00978-0.23049-0.82855 0.96248-0.53958 0.07190
  -2   1  -8  1820.2   112.11680 0.70378-0.94398-0.01677 0.15073-0.48142 0.01374
  -2  -1  -8  1666.5   127.0 209 0.62532-0.86554-0.63325 0.49929-0.25992-0.20781
  -2  -1  -8  1820.6   150.1 439 0.61009-0.85036-0.65966 0.52573-0.24771-0.21998
  -2  -1  -8  1663.4   146.51105-0.83111 0.59086-0.45115 0.31721 0.07593-0.54363
  -2  -1  -8  1652.4   179.31679 0.71036-0.95057-0.01544-0.11852-0.47327 0.00558
   2  -1   8  1719.6   137.0 406 0.80704-0.56677-0.49313 0.35920-0.08242 0.55010
   2  -1   8  1755.2   101.5 903-0.56403 0.80415-0.72777 0.59384 0.21424 0.25338
   2  -1   8  1915.3   121.21137-0.65204 0.89229-0.57960 0.44566 0.28365 0.18405
   2   1   9  2319.9   142.5 950-0.46479 0.72031-0.51156 0.64549 0.56128-0.03935
   2   1   9  2254.1   167.71187-0.27085 0.52651-0.69235 0.82629 0.56444-0.04243
  -2   1  -9  2347.0   192.9 248 0.47973-0.73536-0.49312 0.62708-0.55984 0.03779
  -2   1  -9  2222.8   154.1 514-0.00063-0.25506-0.82871 0.96264-0.53684 0.01485
  -2   1  -9  2219.7   161.51680 0.70272-0.95834-0.01696 0.15093-0.48272-0.03928
  -2  -1  -9  2252.8   154.8 213 0.61582-0.87146-0.62429 0.49033-0.28621-0.23584
  -2  -1  -9  2215.6   193.1 442 0.58522-0.84090-0.67479 0.54086-0.26507-0.25693
  -2  -1  -9  2326.9   250.31679 0.70880-0.96441-0.01573-0.11823-0.47521-0.04679
   2  -1   9  1831.9   143.0 393 0.87050-0.61482-0.41193 0.27800-0.01121 0.53321
   2  -1   9  2185.3   141.4 907-0.55847 0.81399-0.71308 0.57914 0.24811 0.27382
   2  -1   9  2298.5   149.31140-0.63471 0.89038-0.58799 0.45405 0.30067 0.22134
   2   1  10  1266.4   102.0 950-0.46522 0.73613-0.51236 0.64630 0.56035 0.01589
   2   1  10  1178.4   116.51187-0.27289 0.54397-0.69212 0.82606 0.56330 0.01303
  -2   1 -10  1186.2    92.9 248 0.48026-0.75130-0.49363 0.62760-0.55902-0.01735
  -2   1 -10  1143.6    88.9 514-0.00304-0.26805-0.82869 0.96262-0.53755-0.03876
  -2   1 -10  1259.8   152.11681 0.69792-0.96894-0.01799 0.15195-0.48858-0.08773
  -2  -1 -10  1200.3   119.6 216 0.60572-0.87676-0.61464 0.48068-0.31272-0.26365
  -2  -1 -10  1250.9    99.0 446 0.55737-0.82847-0.69073 0.55680-0.28355-0.29276
  -2  -1 -10  1269.4   147.01680 0.70388-0.97490-0.01675-0.11721-0.48129-0.09502
   2  -1  10  1101.9    94.1 381 0.91808-0.64698-0.33282 0.19889 0.05409 0.52222
   2  -1  10  1008.3    89.5 911-0.55268 0.82359-0.69743 0.56350 0.28082 0.29542
   2  -1  10  1356.1   112.21143-0.61442 0.88550-0.59853 0.46459 0.31855 0.25777
   2   1  11  1260.0   104.9 950-0.46382 0.75012-0.50972 0.64365 0.56339 0.06715
   2   1  11  1252.9   121.61188-0.26762 0.55411-0.69287 0.82681 0.56609 0.06455
  -2   1 -11  1427.2   138.9 249 0.47812-0.76457-0.49172 0.62568-0.56222-0.06847
  -2   1 -11  1229.1    98.8 516-0.01523-0.27128-0.82848 0.96241-0.54111-0.08951
  -2   1 -11  1296.0   146.61682 0.69019-0.97661-0.01962 0.15358-0.49788-0.13275
  -2  -1 -11  1301.5    94.2 219 0.59476-0.88121-0.60471 0.47075-0.33924-0.29146
  -2  -1 -11  1324.2   110.4 450 0.52680-0.81331-0.70693 0.57301-0.30302-0.32760
  -2  -1 -11  1487.2   156.31681 0.69628-0.98270-0.01829-0.11567-0.49057-0.14006
   2  -1  11  1349.9   107.2 915-0.54628 0.83259-0.68119 0.54726 0.31253 0.31801
   2  -1  11  1314.7   106.51146-0.59265 0.87914-0.60837 0.47443 0.33799 0.29265
   2   1  12   387.2    63.9 951-0.46078 0.76248-0.50446 0.63840 0.56963 0.11523
   2   1  12   501.4    60.91189-0.25718 0.55909-0.69379 0.82773 0.57205 0.11291
  -2   1 -12   466.9    74.9 250 0.47412-0.77598-0.48746 0.62142-0.56860-0.11641
  -2   1 -12   472.3    47.7 518-0.03625-0.26568-0.82792 0.96185-0.54695-0.13799
  -2   1 -12   493.7    76.61684 0.68016-0.98199-0.02121 0.15517-0.50973-0.17521
  -2  -1 -12   504.1    55.1 223 0.58334-0.88520-0.59375 0.45979-0.36599-0.31902
  -2  -1 -12   575.1    85.8 455 0.49349-0.79542-0.72318 0.58925-0.32326-0.36167
  -2  -1 -12   431.2    86.61683 0.68642-0.98825-0.02008-0.11389-0.50236-0.18257
   2  -1  12   478.8    58.6 919-0.53935 0.84106-0.66414 0.53021 0.34356 0.34130
   2  -1  12   518.9    71.11149-0.56895 0.87085-0.61844 0.48450 0.35832 0.32664
   2   1  13    51.5    38.5 953-0.45666 0.77375-0.49660 0.63053 0.57840 0.16076
   2   1  13   -15.3    26.51191-0.24151 0.55882-0.69535 0.82929 0.58052 0.15875
  -2   1 -13   -16.7    35.4 251 0.46780-0.78507-0.48218 0.61614-0.57759-0.16174
  -2   1 -13    49.2    19.8 522-0.06545-0.25189-0.82660 0.96053-0.55456-0.18468
  -2   1 -13   -52.3    47.01686 0.66803-0.98527-0.02352 0.15749-0.52372-0.21553
  -2  -1 -13    32.1    38.9 226 0.57427-0.89153-0.57662 0.44266-0.39437-0.34496
  -2  -1 -13    63.1    43.5 460 0.45747-0.77481-0.73915 0.60523-0.34418-0.39507
  -2  -1 -13    16.9    61.41685 0.67468-0.99191-0.02251-0.11145-0.51609-0.22316
   2  -1  13    -8.6    25.1 923-0.53139 0.84849-0.64690 0.51297 0.37385 0.36531
   2  -1  13    -1.0    41.21153-0.54351 0.86083-0.62836 0.49442 0.37944 0.35983
   2   1  14    17.3    32.8 954-0.45126 0.78375-0.48685 0.62079 0.58928 0.20419
   2   1  14    -6.1    28.41193-0.22187 0.55460-0.69684 0.83079 0.59104 0.20254
  -2   1 -14   -20.1    34.1 252 0.46051-0.79319-0.47466 0.60862-0.58864-0.20501
  -2   1 -14    37.9    51.11688 0.65408-0.98673-0.02620 0.16016-0.53938-0.25418
  -2  -1 -14    18.0    31.5 229 0.55853-0.89120-0.56963 0.43567-0.41976-0.37389
  -2  -1 -14    -6.6    28.7 465 0.41880-0.75155-0.75449 0.62056-0.36569-0.42787
  -2  -1 -14    -4.7    47.31687 0.66115-0.99379-0.02465-0.10931-0.53151-0.26205
   2  -1  14    12.5    29.5 927-0.52308 0.85557-0.62839 0.49445 0.40387 0.38960
   2  -1  14    -1.6    42.71156-0.51640 0.84913-0.63797 0.50403 0.40122 0.39237
   2   1  15   283.6    60.0 956-0.44470 0.79259-0.47542 0.60936 0.60188 0.24590
   2   1  15   249.9    60.81196-0.19757 0.54572-0.69877 0.83271 0.60319 0.24471
  -2   1 -15   120.0    46.8 254 0.45161-0.79969-0.46610 0.60006-0.60143-0.24654
  -2   1 -15   136.6    68.81690 0.63854-0.98659-0.02879 0.16275-0.55633-0.29154
  -2  -1 -15   140.8    56.7 233 0.54499-0.89307-0.55660 0.42264-0.44669-0.40128
  -2  -1 -15   135.5    47.6 470 0.37696-0.72513-0.76934 0.63541-0.38757-0.46029
  -2  -1 -15   250.5    89.21689 0.64609-0.99414-0.02742-0.10654-0.54818-0.29970
   2  -1  15   211.2    62.81160-0.48726 0.83540-0.64766 0.51371 0.42341 0.42449
   2   1  16     0.9    44.1 958-0.43738 0.80067-0.46198 0.59592 0.61589 0.28620
   2   1  16   -18.1    44.11199-0.17044 0.53400-0.69992 0.83386 0.61670 0.28551
  -2   1 -16   -25.0    44.1 256 0.44150-0.80499-0.45620 0.59016-0.61565-0.28664
  -2   1 -16    56.9    44.11693 0.62143-0.98488-0.03173 0.16570-0.57440-0.32779
  -2  -1 -16     2.1    36.1 236 0.53073-0.89422-0.54272 0.40876-0.47369-0.42860
  -2  -1 -16   -13.3    36.1 475 0.33207-0.69566-0.78316 0.64923-0.40987-0.49231
  -2  -1 -16   -30.0    36.11691 0.62948-0.99293-0.02978-0.10418-0.56600-0.33619
   2  -1  16    13.8    36.1 936-0.50425 0.86754-0.58867 0.45474 0.46294 0.43914
   2  -1  16     7.3    36.11164-0.45658 0.82014-0.65656 0.52261 0.44614 0.45607
   2   2 -16    93.1    63.7 245 0.49217-0.62175-0.50532 0.77324-0.54009-0.29585
   2   2 -16   159.1    90.41662 0.80480-0.93434 0.00428 0.26364-0.34087-0.49497
  -2   2  16   134.5    51.9 948-0.47036 0.59974-0.52290 0.79077 0.54836 0.28741
  -2  -2  16    42.0    35.2 893-0.57251 0.70189-0.75683 0.48896 0.14010 0.69568
  -2  -2  16   100.7    61.71122-0.74230 0.87197-0.52483 0.25695 0.18881 0.64703
   2  -2 -16   242.2    58.4 197 0.65693-0.78652-0.66308 0.39516-0.15774-0.67820
   2  -2 -16    95.8    58.4 424 0.70738-0.83705-0.58921 0.32136-0.17363-0.66216
   2  -2 -16   100.1    50.61662 0.80306-0.93260 0.00389-0.27182-0.34363-0.49221
   2   2 -15   391.6    89.6 243 0.50193-0.61611-0.51498 0.78290-0.52395-0.25767
   2   2 -15   407.7    97.71658 0.82675-0.94089 0.00932 0.25860-0.30488-0.47665
  -2   2  15   348.7    85.0 946-0.47676 0.59075-0.53465 0.80253 0.53396 0.24751
  -2  -2  15   268.6    58.7 887-0.57622 0.69021-0.77360 0.50572 0.08949 0.69198
  -2  -2  15   329.1    86.81117-0.77456 0.88881-0.50069 0.23281 0.15079 0.63073
   2  -2 -15   308.3    73.9 191 0.66908-0.78325-0.67485 0.40693-0.10872-0.67290
   2  -2 -15   278.9    75.9 417 0.74940-0.86366-0.55238 0.28453-0.13737-0.64411
   2  -2 -15   253.4    80.61658 0.82297-0.93711 0.00843-0.27635-0.31125-0.47027
   2   2 -14   145.5    49.8 241 0.51079-0.60956-0.52341 0.79133-0.50910-0.21820
   2   2 -14   222.8    78.51653 0.84794-0.94667 0.01474 0.25318-0.26760-0.45962
  -2   2  14   284.5    64.3 944-0.48237 0.58096-0.54491 0.81278 0.52097 0.20619
  -2  -2  14   163.0    39.6 881-0.57824 0.67683-0.78868 0.52081 0.03638 0.69078
  -2  -2  14   184.5    69.01111-0.80511 0.90395-0.47510 0.20722 0.11199 0.61521
   2  -2 -14   292.4    52.1 185 0.68018-0.77895-0.68501 0.41709-0.05731-0.66999
   2  -2 -14   267.7    64.8 410 0.78827-0.88712-0.51382 0.24596-0.10091-0.62626
   2  -2 -14   225.8    73.91654 0.84198-0.94071 0.01321-0.28114-0.27837-0.44885
   2   2 -13   401.6    71.1 239 0.51825-0.60161-0.53084 0.79876-0.49598-0.17700
   2   2 -13   253.4    61.91649 0.86837-0.95169 0.02031 0.24761-0.22884-0.44406
  -2   2  13   345.8    53.4 942-0.48660 0.56979-0.55391 0.82179 0.50991 0.16294
  -2   2  13   382.7    39.31200-0.16698 0.25041-0.70010 0.96799 0.61831 0.05458
  -2  -2  13   313.2    60.6 874-0.57853 0.66173-0.80165 0.53377-0.01964 0.69249
  -2  -2  13   346.4    75.81105-0.83378 0.91721-0.44851 0.18062 0.07210 0.60079
   2  -2 -13   269.5    57.0 179 0.69012-0.77348-0.69336 0.42544-0.00305-0.66993
   2  -2 -13   324.1    68.2 403 0.82421-0.90764-0.47326 0.20540-0.06426-0.60860
   2  -2 -13   352.7    75.21650 0.86016-0.94348 0.01814-0.28606-0.24479-0.42811
   2   2 -12   659.7    82.2 238 0.52456-0.59251-0.53685 0.80477-0.48484-0.13382
   2   2 -12   794.0    98.91644 0.88802-0.95594 0.02576 0.24216-0.18833-0.43026
  -2   2  12   809.0    86.0 941-0.49034 0.55814-0.56080 0.82867 0.50076 0.11779
  -2   2  12   703.6    51.01199-0.17515 0.24316-0.69974 0.96763 0.61442 0.00417
  -2  -2  12   833.4    89.3 867-0.57613 0.64393-0.81264 0.54476-0.07917 0.69772
  -2  -2  12   841.2   102.21099-0.86130 0.92932-0.41867 0.15079 0.03162 0.58696
   2  -2 -12   678.6    73.2 172 0.69788-0.76583-0.70049 0.43257 0.05484-0.67350
   2  -2 -12   819.8   103.3 396 0.85711-0.92512-0.43102 0.16316-0.02726-0.59128
   2  -2 -12   747.1    97.91646 0.87758-0.94550 0.02308-0.29100-0.21028-0.40831
   2   2 -11  3025.8   182.0 237 0.52913-0.58167-0.54153 0.80945-0.47634-0.08800
   2   2 -11  2793.1   224.01639 0.90709-0.95960 0.03192 0.23600-0.14519-0.41909
  -2   2  11  2950.6   208.4 940-0.49275 0.54515-0.56581 0.83368 0.49429 0.06994
  -2   2  11  3075.3   126.51200-0.16716 0.21977-0.70010 0.96798 0.61823-0.05396
  -2   2  11  2608.6   134.41351 0.90813-0.85553-0.20606 0.47394 0.60719-0.04292
  -2  -2  11  3125.6   183.4 859-0.57175 0.62415-0.82018 0.55230-0.14266 0.70689
  -2  -2  11  3210.9   204.31093-0.88668 0.93929-0.38802 0.12013-0.01049 0.57476
   2  -2 -11  2653.8   174.8 165 0.70370-0.75624-0.70524 0.43731 0.11686-0.68120
   2  -2 -11  2853.4   241.5 389 0.88705-0.93965-0.38680 0.11895 0.01006-0.57429
   2  -2 -11  3135.2   280.61642 0.89437-0.94689 0.02774-0.29566-0.17443-0.38984
   2   2 -10  1219.0   101.5 236 0.53224-0.56937-0.54419 0.81211-0.47090-0.03912
   2   2 -10  1289.8   118.01633 0.92541-0.96252 0.03793 0.22999-0.09909-0.41087
  -2   2  10  1076.6    89.4 940-0.49400 0.53101-0.56831 0.83618 0.49098 0.01895
  -2   2  10  1199.6    62.21204-0.13310 0.17029-0.70096 0.96884 0.63410-0.12414
  -2   2  10  1167.9    87.51348 0.89572-0.85853-0.22598 0.49387 0.62135-0.11140
  -2  -2  10  1152.9    92.5 850-0.56366 0.60067-0.82428 0.55641-0.21091 0.72084
  -2  -2  10  1104.7   112.41086-0.91030 0.94749-0.35488 0.08700-0.05399 0.56395
   2  -2 -10  1173.4   106.3 157 0.70714-0.74427-0.70686 0.43894 0.18381-0.69383
   2  -2 -10  1373.4   131.5 382 0.91399-0.95118-0.34041 0.07256 0.04770-0.55762
   2  -2 -10  1184.4   103.91638 0.91045-0.94755 0.03269-0.30062-0.13714-0.37282
   2   2  -9   337.7    50.5 236 0.53286-0.55458-0.54479 0.81271-0.46976 0.01406
   2   2  -9   334.4    51.91439 0.93200-0.95377 0.31876-0.05088 0.09904-0.55467
   2   2  -9   342.0    52.11627 0.94305-0.96475 0.04449 0.22343-0.04863-0.40701
  -2   2   9   282.8    46.8 940-0.49374 0.51535-0.56779 0.83567 0.49167-0.03605
  -2   2   9   315.6    22.61214-0.04591 0.06769-0.69939 0.96728 0.67091-0.21527
  -2   2   9   305.6    25.21339 0.85836-0.83659-0.27864 0.54652 0.65666-0.20102
  -2  -2   9   315.1    37.7 841-0.55090 0.57251-0.82375 0.55588-0.28464 0.74026
   2  -2  -9   335.5    44.1 148 0.70672-0.72844-0.70505 0.43713 0.25679-0.71249
   2  -2  -9   391.9    65.3 375 0.93763-0.95940-0.29260 0.02474 0.08609-0.54170
   2  -2  -9   339.1    66.71633 0.92581-0.94751 0.03807-0.30599-0.09801-0.35764
   2   2  -8   234.8    36.5 237 0.53025-0.53657-0.54263 0.81055-0.47428 0.07289
   2   2  -8   211.8    53.81432 0.95133-0.95769 0.27984-0.01196 0.14618-0.54751
   2   2  -8   163.5    44.41621 0.95978-0.96607 0.05128 0.21664 0.00754-0.40887
  -2   2   8   179.0    31.7 940-0.49154 0.49776-0.56341 0.83128 0.49746-0.09614
  -2   2   8   225.3    20.31242 0.19637-0.19001-0.66597 0.93385 0.74581-0.34449
  -2   2   8   177.7    12.11312 0.71958-0.71322-0.41962 0.68750 0.73475-0.33342
  -2  -2   8   109.8    32.2 831-0.53232 0.53853-0.81673 0.54886-0.36445 0.76577
   2  -2  -8   132.1    33.4 139 0.70136-0.70768-0.69817 0.43025 0.33677-0.73815
   2  -2  -8   215.3    43.1 367 0.95808-0.96444-0.24182-0.02604 0.12461-0.52591
   2  -2  -8   124.5    44.31628 0.94068-0.94698 0.04323-0.31115-0.05588-0.34546
   2   2  -7  3129.0   224.6 238 0.52391-0.51482-0.53622 0.80414-0.48600 0.13894
   2   2  -7  3317.8   244.51425 0.96791-0.95886 0.23745 0.03043 0.19575-0.54276
   2   2  -7  3250.4   181.41613 0.97531-0.96620 0.05970 0.20822 0.07278-0.41980
  -2   2   7  3261.9   220.3 720-0.97492 0.96587 0.18878 0.07908-0.16367 0.51066
  -2   2   7  3165.1   149.4 942-0.48660 0.47742-0.55392 0.82179 0.50990-0.16290
  -2  -2   7  3358.7   198.9 819-0.50639 0.49721-0.80064 0.53276-0.45065 0.79766
  -2  -2   7  3131.3   188.21542 0.91234-0.92145 0.11964-0.38757 0.63428-0.28726
   2  -2  -7  3451.1   210.9 128 0.68913-0.68004-0.68409 0.41617 0.42466-0.77172
   2  -2  -7  3183.0   190.41623 0.95473-0.94561 0.04947-0.31739-0.01048-0.33654
   2   2  -6  5300.1   258.3 241 0.51136-0.48686-0.52397 0.79189-0.50812 0.21538
   2   2  -6  5231.7   297.61417 0.98116-0.95670 0.19054 0.07735 0.24788-0.54057
   2   2  -6  5277.1   313.71604 0.98842-0.96390 0.06962 0.19830 0.15109-0.44379
  -2   2   6  5193.2   319.6 712-0.98779 0.96332 0.13357 0.13429-0.20350 0.49617
  -2   2   6  5213.0   247.4 945-0.47802 0.45345-0.53719 0.80506 0.53090-0.23821
  -2   2   6  5069.1   376.11559 0.96103-0.98555 0.10891 0.15902 0.51626-0.22355
  -2  -2   6  5312.7   272.7 186 0.68034-0.70484-0.68465 0.41673-0.05779 0.35053
  -2  -2   6  5783.3   304.6 805-0.47078 0.44620-0.77210 0.50423-0.54283 0.83552
  -2  -2   6  4910.5   369.11535 0.88587-0.91039 0.12327-0.39119 0.68016-0.38746
   2  -2  -6  5606.2   368.3 115 0.66693-0.64243-0.65993 0.39201 0.52093-0.81368
   2  -2  -6  5148.3   271.91617 0.96814-0.94362 0.05596-0.32388 0.04056-0.33326
   2   2  -5   803.1    69.0 246 0.48873-0.44883-0.50253 0.77046-0.54523 0.30681
   2   2  -5   633.1    66.5 743-0.22693 0.26690-0.50950 0.77738-0.86029 0.62190
   2   2  -5   883.8    74.11408 0.99009-0.95021 0.13853 0.12936 0.30310-0.54148
   2   2  -5   895.9    75.91593 0.99611-0.95619 0.08062 0.18730 0.24858-0.48697
  -2   2   5   743.8    90.2  52 0.44684-0.48675-0.43164 0.69956 0.87816-0.63974
  -2   2   5   863.9    85.6 704-0.99631 0.95643 0.07547 0.19239-0.24366 0.48202
  -2   2   5   775.0    67.8 950-0.46393 0.42396-0.50993 0.77780 0.56315-0.32477
  -2   2   5   749.8    78.71554 0.94687-0.98679 0.11129 0.15663 0.55794-0.31955
  -2  -2   5   783.3    69.2 192 0.66719-0.70710-0.67308 0.40516-0.11672 0.35514
  -2  -2   5   871.9    44.0 498 0.13508-0.17496-0.82175 0.55390-0.49250 0.73087
  -2  -2   5   803.2    52.3 633-0.85923 0.81935-0.41979 0.15193-0.52425 0.76261
  -2  -2   5   830.6    83.3 790-0.42201 0.38203-0.72702 0.45915-0.63903 0.87742
  -2  -2   5   908.1    74.21524 0.83725-0.87718 0.12838-0.39630 0.74719-0.50880
   2  -2  -5   862.8    86.9 100 0.63068-0.59077-0.62143 0.35351 0.62464-0.86306
   2  -2  -5   731.4    78.8 903-0.56394 0.60392-0.72751 0.45964 0.21486-0.45325
   2  -2  -5   838.8    75.31610 0.98061-0.94068 0.06300-0.33092 0.10020-0.33860
   2   2  -4  8524.0   371.1 255 0.45033-0.39501-0.46503 0.73295-0.60315 0.41905
   2   2  -4  7788.1   529.2 730-0.16595 0.22131-0.43377 0.70164-0.89632 0.71225
   2   2  -4  8531.8   342.21399 0.99327-0.93798 0.08044 0.18744 0.36177-0.54584
   2   2  -4  7972.5   375.21577 0.99035-0.93502 0.09478 0.17314 0.37789-0.56197
  -2   2   4  8069.7   425.0  39 0.37932-0.43464-0.36289 0.63081 0.92377-0.73967
  -2   2   4  8291.8   449.5 695-0.99989 0.94460 0.01455 0.25331-0.28419 0.46825
  -2   2   4  8231.0   367.3 958-0.44004 0.38468-0.46684 0.73472 0.61087-0.42679
  -2   2   4  8335.0   329.51544 0.91906-0.97439 0.11809 0.14984 0.62127-0.43719
  -2  -2   4  8380.2   450.0 201 0.64822-0.70354-0.65565 0.38773-0.18743 0.37153
  -2  -2   4  8180.0   340.7 447 0.55012-0.60542-0.69466 0.42680-0.28829 0.47235
  -2  -2   4  8088.5   329.6 687-0.99800 0.94270-0.04728-0.22057-0.32353 0.50758
  -2  -2   4  8291.6   430.7 773-0.35734 0.30197-0.66041 0.39254-0.73464 0.91872
  -2  -2   4  8466.5   421.21359 0.93238-0.98767-0.16164-0.10624 0.57463-0.39056
  -2  -2   4  8396.5   440.71507 0.74520-0.80053 0.13346-0.40139 0.83789-0.65381
   2  -2  -4  8327.6   396.2  82 0.57523-0.51992-0.56323 0.29530 0.73200-0.91611
   2  -2  -4  8610.2   328.6 656-0.94454 0.99984-0.26773-0.00012-0.45043 0.26637
   2  -2  -4  8198.9   409.6 912-0.55173 0.60710-0.69420 0.42632 0.28689-0.47097
   2  -2  -4  8787.0   358.51602 0.99099-0.93566 0.07188-0.33980 0.17271-0.35679
   2   2  -3  6632.9   322.5 268 0.38276-0.31203-0.39835 0.66627-0.69074 0.56096
   2   2  -3  7271.3   405.71388 0.98860-0.91789 0.01529 0.25259 0.42421-0.55396
   2   2  -3  6833.6   326.21554 0.94881-0.87808 0.11084 0.15709 0.55274-0.68251
  -2   2   3  6775.3   341.8  22 0.28826-0.35899-0.27074 0.53866 0.96252-0.83274
  -2   2   3  6995.3   327.8 687-0.99784 0.92713-0.04930 0.31716-0.32478 0.45453
  -2   2   3  6792.3   307.4 969-0.40142 0.33066-0.39826 0.66613 0.67714-0.54737
  -2   2   3  6802.1   374.71529 0.85889-0.92962 0.12614 0.14179 0.71963-0.58986
  -2  -2   3  6946.0   388.3 212 0.61909-0.68981-0.62762 0.35970-0.27704 0.40682
  -2  -2   3  6715.9   278.0 427 0.68783-0.75855-0.60465 0.33679-0.18987 0.31961
  -2  -2   3  7242.6   334.3 709-0.99167 0.92096 0.11103-0.37889-0.21887 0.34861
  -2  -2   3  6972.0   362.0 754-0.27578 0.20502-0.56820 0.30033-0.82168 0.95145
  -2  -2   3  6898.7   368.61074 0.08930-0.16007 0.33471-0.60258 0.92491-0.79514
  -2  -2   3  7034.0   359.81350 0.90452-0.97523-0.21166-0.05623 0.61166-0.48191
  -2  -2   3  6743.2   353.41479 0.56647-0.63720 0.13562-0.40354 0.94014-0.81038
   2  -2  -3  7191.7   351.2  62 0.49471-0.42398-0.48059 0.21267 0.83467-0.96445
   2  -2  -3  7002.4   405.2 650-0.92668 0.99739-0.30694 0.03908-0.47100 0.34126
   2  -2  -3  6952.9   400.6 923-0.53172 0.60248-0.64763 0.37976 0.37263-0.50240
   2  -2  -3  6500.3   260.41166-0.44336 0.51406-0.65975 0.39187 0.45600-0.58576
   2  -2  -3  7256.6   268.41374 0.96987-0.89917-0.06910-0.19878 0.49923-0.62899
   2  -2  -3  6895.5   267.91590 0.99646-0.92573 0.08275-0.35067 0.26864-0.39840
   2   2  -2 19291.2   862.7 291 0.25687-0.17074-0.27480 0.54272-0.81563 0.74016
   2   2  -2 18669.5   712.41376 0.97313-0.88702-0.05818 0.32606 0.48977-0.56522
   2   2  -2 19916.3   829.51518 0.80956-0.72342 0.13031 0.13761 0.77852-0.85397
   2   2  -2 18674.2   728.81799-0.25059 0.33674-0.12462 0.39254-0.99169 0.91624
  -2   2   2 19891.4   886.2   2 0.17314-0.25927-0.15450 0.42242 0.98186-0.90640
  -2   2   2 20888.4   819.9 677-0.98934 0.90322-0.11573 0.38359-0.36551 0.44094
  -2   2   2 20752.3   792.4 986-0.33610 0.24994-0.28866 0.55653 0.76444-0.68898
  -2   2   2 20269.2   917.11502 0.71934-0.80548 0.13437 0.13356 0.85759-0.78214
  -2  -2   2 20085.4   767.2 417 0.75083-0.83696-0.55104 0.28319-0.13607 0.21150
  -2  -2   2 18891.3   882.6 733-0.17949 0.09333-0.45039 0.18252-0.88960 0.96507
  -2  -2   2 20283.5   943.01056-0.00131-0.08485 0.21235-0.48022 0.93673-0.86127
  -2  -2   2 20565.2   771.71339 0.85941-0.94553-0.27728 0.00940 0.65579-0.58035
   2  -2  -2 18718.8   969.7  40 0.38800-0.30186-0.37132 0.10340 0.91896-0.99443
   2  -2  -2 20021.0   770.7 642-0.89871 0.98483-0.35910 0.09125-0.49646 0.42103
   2  -2  -2 20651.0   772.8 937-0.49967 0.58583-0.57921 0.31134 0.47601-0.55147
   2  -2  -2 19778.8   772.31134-0.67272 0.75883-0.56845 0.30057 0.26324-0.33868
   2  -2  -2 19761.0   695.41409 0.98956-0.90345 0.14292-0.41081 0.29848-0.37392
   2  -2  -2 21415.0   798.81573 0.98641-0.90026 0.09774-0.36566 0.40646-0.48192
   2   2  -1  1994.8   118.4 329 0.02724 0.07431-0.04619 0.31411-0.94982 0.92867
   2   2  -1  2044.7   144.8 366 0.96060-0.85906-0.23482 0.50267 0.13007-0.15119
   2   2  -1  1939.1   118.61071 0.07419 0.02736 0.31414-0.04626 0.92868-0.94983
   2   2  -1  2029.5   113.71362 0.94270-0.84117-0.14019 0.40807 0.55783-0.57896
   2   2  -1  1993.4   119.41470 0.50047-0.39892 0.13482 0.13310 0.96203-0.98317
   2   2  -1  1856.8    96.11752 0.15748-0.05593-0.09254 0.36047-0.89812 0.87699
  -2   2   1  1825.4   108.8 668-0.97356 0.87202-0.18468 0.45254-0.40523 0.42635
  -2   2   1  2016.1   133.71010-0.22718 0.12562-0.11587 0.38374 0.86287-0.84171
  -2   2   1  2038.7   107.01457 0.39577-0.49731 0.13159 0.13633 0.98380-0.96267
  -2  -2   1  1950.1   102.7 251 0.46474-0.56628-0.47917 0.21125-0.58217 0.60332
  -2  -2   1  1935.7   112.4 411 0.78115-0.88269-0.52119 0.25334-0.10792 0.12904
  -2  -2   1  1992.1   132.71037-0.10031-0.00124 0.07270-0.34058 0.92315-0.90200
  -2  -2   1  1880.9   109.11324 0.78701-0.88854-0.35898 0.09110 0.70446-0.68333
   2  -2  -1  2070.4   162.2  17 0.25968-0.15813-0.24162-0.02630 0.97023-0.99138
   2  -2  -1  2069.4   142.3 340-0.03993 0.14147 0.02082-0.28874-0.96928 0.94813
   2  -2  -1  1856.9   139.9 632-0.85549 0.95703-0.42504 0.15718-0.52639 0.50528
   2  -2  -1  1951.6   121.7 956-0.44415 0.54570-0.47440 0.20653 0.60296-0.62411
   2  -2  -1  2074.0   113.81122-0.74697 0.84850-0.52152 0.25364 0.18344-0.20456
   2  -2  -1  1947.1   127.11423 0.97240-0.87087 0.22340-0.49128 0.21137-0.23249
   2  -2  -1  2168.5   119.11545 0.92050-0.81895 0.11822-0.38614 0.61824-0.63938
   2   2   0  3853.5   192.0 369 0.95261-0.83566-0.25648 0.52434 0.11355-0.08035
   2   2   0  3668.9   194.81051-0.03002 0.14697 0.17257 0.09530 0.93564-0.90248
   2   2   0  3931.9   281.41347 0.89283-0.77588-0.23029 0.49818 0.62453-0.59134
   2   2   0  3611.1   154.81711 0.48669-0.36974-0.05297 0.32089-0.69810 0.73127
  -2   2   0  3721.6   263.0 354-0.12501 0.00806 0.10492 0.16300-0.98153 0.94835
  -2   2   0  3731.6   178.6 657-0.94964 0.83269-0.25518 0.52304-0.44387 0.41067
  -2   2   0  3981.7   200.81045-0.05722-0.05973 0.13448 0.13339 0.93246-0.96561
  -2  -2   0  3725.5   158.0  26 0.31407-0.43102-0.29659 0.02866 0.95393-0.98711
  -2  -2   0  3843.5   177.7 292 0.25195-0.36891-0.26947 0.00155-0.81981 0.78664
  -2  -2   0  3899.8   212.5 409 0.79493-0.91188-0.50655 0.23869-0.09457 0.06138
  -2  -2   0  4026.2   220.01016-0.19893 0.08198-0.07262-0.19526 0.88083-0.91399
  -2  -2   0  3831.8   194.11305 0.67526-0.79220-0.45425 0.18637 0.74884-0.78203
  -2  -2   0  3773.4   171.61782-0.10209-0.01487-0.11492-0.15300-0.97649 0.94331
   2  -2   0  3604.8   166.6 318 0.09782 0.01914-0.11679-0.15113-0.91998 0.95316
   2  -2   0  3998.8   186.3 618-0.78989 0.90685-0.50435 0.23650-0.55869 0.59188
   2  -2   0  3781.3   172.5 982-0.35117 0.46812-0.31279 0.04491 0.74676-0.71361
   2  -2   0  3769.4   235.31116-0.77702 0.89396-0.49867 0.23079 0.14785-0.11466
   2  -2   0  3903.4   264.81429 0.95983-0.84288 0.25954-0.52743 0.17014-0.13696
   2  -2   0  3742.0   159.51495 0.67500-0.55804 0.13517-0.40309 0.88701-0.85383
   2  -2   0  3920.3   165.01752 0.15217-0.03522-0.09306-0.17486-0.90038 0.93356
   2   2   1  5114.4   248.6 371 0.94945-0.81708-0.26468 0.53253 0.10760-0.02009
   2   2   1  5140.7   298.11032-0.12281 0.25515 0.03957 0.22830 0.91614-0.82868
   2   2   1  4435.3   227.31330 0.81929-0.68693-0.32494 0.59283 0.68549-0.59799
   2   2   1  5055.6   279.21684 0.67940-0.54704-0.02135 0.28927-0.51061 0.59810
  -2   2  -1  5085.8   250.8 333 0.00237-0.13474-0.02148 0.28940-0.95803 0.87053
  -2   2  -1  5269.9   260.2 647-0.91704 0.78467-0.32611 0.59397-0.48038 0.39288
  -2   2  -1  5212.2   262.31795-0.21400 0.08164-0.12240 0.39032-0.99003 0.90254
  -2  -2  -1  5177.5   220.9  85 0.58352-0.71588-0.57206 0.30414 0.71826-0.80575
  -2  -2  -1  5145.9   239.7 347-0.08100-0.05137 0.06170-0.32962-0.97691 0.88942
  -2  -2  -1  5281.4   417.2 408 0.79895-0.93132-0.50219 0.23433-0.09052 0.00301
  -2  -2  -1  4708.7   300.6 997-0.28828 0.15594-0.21086-0.05701 0.81400-0.90146
  -2  -2  -1  5113.1   287.81281 0.51375-0.64611-0.55306 0.28517 0.77472-0.86222
  -2  -2  -1  4893.0   230.61745 0.21138-0.34374-0.08690-0.18103-0.87359 0.78610
   2  -2   1  5485.1   255.8 296 0.22582-0.09346-0.24354-0.02438-0.84043 0.92793
   2  -2   1  5282.7   277.5 602-0.69349 0.82585-0.59375 0.32589-0.58813 0.67564
   2  -2   1  5391.0   273.3 728-0.15766 0.29000-0.42306 0.15519-0.90037 0.98783
   2  -2   1  5196.4   263.61015-0.20649 0.33883-0.08419-0.18369 0.87629-0.78883
   2  -2   1  5144.0   280.11114-0.78892 0.92128-0.48920 0.22132 0.13269-0.04519
   2  -2   1  5211.7   298.61432 0.95335-0.82099 0.27522-0.54310 0.15162-0.06412
   2  -2   1  5213.3   270.51697 0.59011-0.45775-0.03696-0.23096-0.60596 0.69345
   2   2   2  1071.2    87.6  34 0.35683-0.20906-0.34014 0.60807 0.93552-0.79371
   2   2   2  1067.7    84.5 370 0.94982-0.80204-0.26362 0.53148 0.10813 0.03369
   2   2   2  1131.6    89.21016-0.20019 0.34793-0.07453 0.34240 0.88009-0.73832
   2   2   2  1390.7    91.81312 0.72181-0.57404-0.41777 0.68565 0.73393-0.59211
   2   2   2  1097.6    85.21665 0.78732-0.63955 0.00044 0.26749-0.36790 0.50970
  -2   2  -2  1000.3    74.9 316 0.10925-0.25702-0.12806 0.39599-0.91425 0.77243
  -2   2  -2  1221.0    86.0 636-0.87571 0.72792-0.39576 0.66362-0.51377 0.37195
  -2   2  -2  1137.5    88.91750 0.17300-0.32076-0.09092 0.35884-0.89136 0.74956
  -2  -2  -2  1090.1    62.3 124 0.68329-0.83106-0.67759 0.40967 0.45465-0.59646
  -2  -2  -2  1084.7    97.4 408 0.79642-0.94420-0.50495 0.23709-0.09306-0.04875
  -2  -2  -2  1099.5    73.9 979-0.36305 0.21531-0.33307 0.06519 0.73159-0.87336
  -2  -2  -2  1180.0    77.41255 0.30329-0.45106-0.63760 0.36972 0.76511-0.90692
  -2  -2  -2  1095.1    72.11722 0.40529-0.55306-0.06393-0.20399-0.75953 0.61773
   2  -2   2  1061.8    94.5 277 0.33410-0.18633-0.35085 0.08293-0.74410 0.88591
   2  -2   2  1188.4    78.1 582-0.55804 0.70582-0.68497 0.41712-0.60752 0.74934
   2  -2   2  1148.0    64.8 771-0.34760 0.49534-0.64958 0.38170-0.74699 0.88876
   2  -2   2  1188.4    67.01050-0.03126 0.17901 0.17076-0.43864 0.93555-0.79378
   2  -2   2  1122.0    94.01114-0.79097 0.93874-0.48750 0.21961 0.13008 0.01173
   2  -2   2  1178.0    97.81432 0.95138-0.80361 0.27971-0.54760 0.14633-0.00452
   2  -2   2  1117.7    81.21665 0.78837-0.64060 0.00066-0.26859-0.36631 0.50812
   2   2   3   308.0    35.5  65 0.50585-0.34267-0.49209 0.76002 0.82288-0.62675
   2   2   3   271.7    42.5 369 0.95277-0.78958-0.25606 0.52392 0.11386 0.08226
   2   2   3   350.0    41.01003-0.26022 0.42335-0.16703 0.43490 0.83821-0.64213
   2   2   3   368.6    38.41294 0.60660-0.44342-0.50055 0.76843 0.76440-0.56827
   2   2   3   332.0    39.31652 0.85182-0.68865 0.01578 0.25215-0.26047 0.45658
  -2   2  -3   376.2    40.9 302 0.19335-0.35653-0.21177 0.47969-0.86380 0.66767
  -2   2  -3   333.6    42.9 626-0.82743 0.66423-0.46153 0.72939-0.54161 0.34548
  -2   2  -3   292.6    32.1 722-0.12469-0.03845-0.38108 0.64896-0.91386 0.71778
  -2   2  -3   330.9    44.71723 0.39422-0.55739-0.06530 0.33322-0.76722 0.57110
  -2  -2  -3   396.6    34.8 146 0.70599-0.86917-0.70404 0.43612 0.27397-0.47011
  -2  -2  -3   247.4    54.6 410 0.78914-0.95233-0.51291 0.24505-0.10006-0.09607
  -2  -2  -3   307.5    39.5 963-0.42282 0.25968-0.43527 0.16740 0.64236-0.83844
  -2  -2  -3   353.4    29.51226 0.06427-0.22746-0.68927 0.42138 0.71022-0.90635
  -2  -2  -3   309.0    39.01707 0.51916-0.68234-0.04775-0.22018-0.67103 0.47491
   2  -2   3   311.4    32.0 261 0.42146-0.25829-0.43623 0.16831-0.64282 0.83895
   2  -2   3   337.3    33.2 559-0.38077 0.54396-0.76455 0.49669-0.60676 0.80289
   2  -2   3   407.8    33.3 804-0.46643 0.62957-0.76861 0.50073-0.55209 0.74817
   2  -2   3   436.5    59.51114-0.78711 0.95029-0.49070 0.22282 0.13500 0.06113
   2  -2   3   340.6    42.31432 0.95244-0.78926 0.27731-0.54519 0.14917 0.04696
   2  -2   3   345.1    37.31647 0.87523-0.71206 0.02204-0.28997-0.21509 0.41120
   2   2   4  3918.7   248.5  83 0.57865-0.40006-0.56706 0.83498 0.72624-0.47579
   2   2   4  3488.5   213.6 993-0.30562 0.48415-0.23870 0.50658 0.79729-0.54691
   2   2   4  3996.7   195.91277 0.48518-0.30658-0.56679 0.83468 0.77616-0.52571
   2   2   4  3646.8   231.51642 0.89349-0.71491 0.02748 0.24045-0.17639 0.42682
  -2   2  -4  3670.5   186.9 291 0.25689-0.43548-0.27481 0.54273-0.81561 0.56516
  -2   2  -4  3686.9   210.7 615-0.77368 0.59507-0.52138 0.78923-0.56476 0.31432
  -2   2  -4  3952.6   191.1 745-0.23668 0.05814-0.52105 0.78892-0.85351 0.60312
  -2   2  -4  3903.9   213.01708 0.51411-0.69269-0.04873 0.31665-0.67534 0.42491
  -2  -2  -4  3729.5   156.3 161 0.70595-0.88453-0.70653 0.43861 0.15275-0.40320
  -2  -2  -4  3755.2   223.6 412 0.77811-0.95672-0.52423 0.25637-0.11097-0.13947
  -2  -2  -4  3879.6   207.81199-0.17082-0.00777-0.69991 0.43203 0.61652-0.86696
  -2  -2  -4  3689.2   206.51698 0.58733-0.76591-0.03729-0.23063-0.60868 0.35825
   2  -2   4  3707.7   183.6 533-0.16723 0.34584-0.81615 0.54829-0.57783 0.82827
   2  -2   4  3696.7   169.4 828-0.52763 0.70616-0.81428 0.54641-0.38163 0.63202
   2  -2   4  3800.9   217.21116-0.77921 0.95780-0.49693 0.22905 0.14514 0.10530
   2  -2   4  3941.8   215.81635 0.92033-0.74175 0.03612-0.30405-0.11241 0.36284
   2   2   5   217.1    29.8  95 0.61572-0.42172-0.60537 0.87329 0.65834-0.35357
   2   2   5   231.4    50.9 985-0.33895 0.53288-0.29299 0.56086 0.76125-0.45656
   2   2   5   311.8    32.41263 0.37148-0.17747-0.61468 0.88256 0.77264-0.46788
  -2   2  -5   301.2    40.9 283 0.30405-0.49805-0.32098 0.58890-0.77386 0.46909
  -2   2  -5   249.7    31.5 606-0.71828 0.52426-0.57307 0.84093-0.58217 0.27742
  -2   2  -5   320.8    31.6 761-0.30835 0.11442-0.60564 0.87351-0.79089 0.48619
  -2   2  -5   337.0    47.71698 0.58141-0.77540-0.03822 0.30615-0.61441 0.30967
  -2  -2  -5   300.7    32.1 171 0.69899-0.89299-0.70142 0.43350 0.06463-0.36940
  -2  -2  -5   294.6    50.9 414 0.76392-0.95795-0.53860 0.27074-0.12401-0.18075
  -2  -2  -5   231.8    33.81175-0.37485 0.18084-0.67601 0.40812 0.50197-0.80673
  -2  -2  -5   249.7    43.91692 0.62850-0.82249-0.03037-0.23755-0.56702 0.26227
   2  -2   5   269.7    27.5 507 0.06385 0.13018-0.82721 0.55935-0.51718 0.82193
   2  -2   5   319.6    28.6 846-0.55796 0.75189-0.82468 0.55681-0.24699 0.55169
   2  -2   5   367.5    50.91118-0.76829 0.96230-0.50564 0.23775 0.15834 0.14641
   2  -2   5   297.2    41.11626 0.94702-0.75303 0.04598-0.31390-0.03618 0.34093
   2   2   6   987.8   107.0 101 0.63560-0.42620-0.62590 0.89382 0.61368-0.25459
   2   2   6   913.5    93.5 979-0.36315 0.57248-0.33323 0.60111 0.73146-0.37245
   2   2   6  1080.0   121.71251 0.27303-0.06361-0.64645 0.91433 0.76063-0.40156
  -2   2  -6  1180.8    95.9 277 0.33797-0.54738-0.35468 0.62260-0.74009 0.38099
  -2   2  -6  1066.3    79.2 597-0.66583 0.45639-0.61512 0.88298-0.59385 0.23479
  -2   2  -6  1026.0    65.5 772-0.35371 0.14438-0.65609 0.92397-0.73958 0.38058
  -2   2  -6  1024.5   107.91693 0.61988-0.82927-0.03199 0.29991-0.57601 0.21695
  -2  -2  -6  1091.1    83.7 179 0.68981-0.89921-0.69308 0.42516-0.00503-0.35407
  -2  -2  -6  1093.6   110.2 417 0.74705-0.95649-0.55456 0.28671-0.13948-0.21958
  -2  -2  -6   914.4    74.81153-0.53786 0.32844-0.63045 0.36256 0.38404-0.74311
  -2  -2  -6  1004.6    97.31688 0.65343-0.86282-0.02632-0.24161-0.54011 0.18105
   2  -2   6   960.0    69.6 480 0.28899-0.07955-0.79474 0.52688-0.42977 0.78883
   2  -2   6  1063.1    62.4 859-0.57184 0.78117-0.82009 0.55222-0.14176 0.50077
   2  -2   6   993.4    83.51120-0.75495 0.96438-0.51565 0.24777 0.17426 0.18481
   2  -2   6   917.2    98.31619 0.96443-0.75504 0.05389-0.32181 0.02542 0.33364
   2   2   7  1439.1   142.6 974-0.38077 0.60549-0.36218 0.63005 0.70794-0.29463
   2   2   7  1462.7   103.71242 0.19444 0.03040-0.66640 0.93429 0.74538-0.33199
  -2   2  -7  1629.1   127.1 272 0.36242-0.58724-0.37856 0.64648-0.71388 0.30047
  -2   2  -7  1544.3   106.6 591-0.61939 0.39453-0.64760 0.91546-0.60136 0.18798
  -2   2  -7  1510.2   110.1 779-0.38159 0.15686-0.68639 0.95426-0.70186 0.28855
  -2   2  -7  1560.5   126.01690 0.64167-0.86647-0.02826 0.29618-0.55297 0.13960
  -2  -2  -7  1554.9   118.2 186 0.67934-0.90415-0.68372 0.41579-0.06286-0.35055
  -2  -2  -7  1739.1   134.4 421 0.72769-0.95254-0.57193 0.30408-0.15653-0.25684
  -2  -2  -7  1552.6    90.01135-0.66284 0.43800-0.57414 0.30626 0.27277-0.68615
  -2  -2  -7  1478.7   130.01686 0.66748-0.89228-0.02362-0.24430-0.52435 0.11098
   2  -2   7  1511.7    94.6 455 0.48929-0.26444-0.72512 0.45726-0.32577 0.73914
   2  -2   7  1526.5   108.0 869-0.57753 0.80226-0.80868 0.54081-0.05655 0.46987
   2  -2   7  1345.3   129.41123-0.73954 0.96438-0.52674 0.25886 0.19198 0.22140
   2   2   8  4138.6   253.2 971-0.39253 0.63265-0.38310 0.65097 0.69057-0.22295
   2   2   8  3846.8   187.21235 0.13471 0.10554-0.67842 0.94630 0.73076-0.26306
  -2   2  -8  3686.8   198.2 269 0.37925-0.61947-0.39539 0.66331-0.69462 0.22689
  -2   2  -8  3939.2   186.5 585-0.58270 0.34244-0.67073 0.93859-0.60539 0.13771
  -2   2  -8  3718.5   271.11688 0.65282-0.89303-0.02642 0.29434-0.54078 0.07310
  -2  -2  -8  3494.6   209.7 192 0.66805-0.90827-0.67389 0.40597-0.11310-0.35463
  -2  -2  -8  3672.7   207.9 424 0.70595-0.94622-0.59038 0.32252-0.17481-0.29287
  -2  -2  -8  3648.8   191.91120-0.75689 0.51664-0.51423 0.24634 0.17198-0.63968
  -2  -2  -8  3728.5   261.31685 0.67442-0.91462-0.02256-0.24536-0.51639 0.04871
   2  -2   8  3476.5   147.2 432 0.65447-0.41420-0.62967 0.36181-0.21560 0.68329
   2  -2   8  3594.8   203.8 878-0.57884 0.81895-0.79374 0.52586 0.01514 0.45248
   2  -2   8  3613.6   191.51126-0.72238 0.96263-0.53812 0.27024 0.21141 0.25628
   2   2   9   -10.4    31.0 969-0.40065 0.65617-0.39692 0.66479 0.67833-0.15641
   2   2   9    -1.1    16.21230 0.09185 0.16382-0.68546 0.95335 0.71866-0.19665
  -2   2  -9    44.8    38.7 267 0.39070-0.64633-0.40639 0.67431-0.68120 0.15915
  -2   2  -9     0.0    11.6 582-0.55655 0.30087-0.68581 0.95367-0.60762 0.08563
  -2   2  -9     0.9    34.01687 0.65704-0.91266-0.02536 0.29329-0.53611 0.01411
  -2  -2  -9     2.0    23.4 197 0.65663-0.91226-0.66280 0.39488-0.15887-0.36319
  -2  -2  -9    97.0    23.4 428 0.68197-0.93765-0.60942 0.34157-0.19420-0.32780
  -2  -2  -9   -18.6    23.41106-0.82685 0.57119-0.45510 0.18722 0.08222-0.60423
  -2  -2  -9   -21.5    23.41684 0.67591-0.93152-0.02197-0.24595-0.51468-0.00732
   2  -2   9    11.0    23.4 411 0.78176-0.52607-0.52057 0.25271-0.10733 0.62933
   2  -2   9   -22.3    23.4 886-0.57699 0.83251-0.77726 0.50939 0.07702 0.44491
   2  -2   9   -69.1    23.41129-0.70336 0.95902-0.55058 0.28269 0.23153 0.29048
   2   2  10   711.0    79.8 968-0.40551 0.67642-0.40547 0.67334 0.67067-0.09444
   2   2  10   634.9    53.11226 0.06310 0.20798-0.68942 0.95730 0.70985-0.13352
  -2   2 -10   591.8    66.7 265 0.39756-0.66860-0.41321 0.68113-0.67284 0.09647
  -2   2 -10   568.5    47.4 580-0.54343 0.27234-0.69318 0.96104-0.60824 0.03193
  -2   2 -10   659.7    82.91687 0.65599-0.92701-0.02555 0.29347-0.53727-0.03904
  -2  -2 -10   683.8    78.7 202 0.64437-0.91541-0.65182 0.38390-0.20067-0.37570
  -2  -2 -10   557.1    93.2 432 0.65584-0.92694-0.62869 0.36083-0.21456-0.36175
  -2  -2 -10   635.4    75.11685 0.67365-0.94467-0.02270-0.24523-0.51728-0.05903
   2  -2  10   552.4    63.3 892-0.57322 0.84413-0.75963 0.49176 0.13211 0.44413
   2  -2  10   690.6   100.01132-0.68278 0.95385-0.56304 0.29516 0.25272 0.32361
   2   2  11   238.8    55.0 967-0.40791 0.69422-0.40959 0.67747 0.66688-0.03633
   2   2  11   314.7    49.41224 0.04635 0.24014-0.69151 0.95939 0.70440-0.07376
  -2   2 -11   262.9    58.7 265 0.40093-0.68738-0.41653 0.68445-0.66869 0.03800
  -2   2 -11   262.8    27.6 580-0.54230 0.25579-0.69379 0.96165-0.60830-0.02232
  -2   2 -11   255.4    60.51688 0.65095-0.93738-0.02674 0.29467-0.54284-0.08778
  -2  -2 -11   244.1    43.5 207 0.63190-0.91835-0.63978 0.37186-0.24026-0.39044
  -2  -2 -11   195.2    55.6 436 0.62736-0.91387-0.64838 0.38053-0.23551-0.39511
  -2  -2 -11   185.2    55.61686 0.66809-0.95451-0.02351-0.24441-0.52366-0.10696
   2  -2  11   338.6    46.9 899-0.56818 0.85448-0.74089 0.47302 0.18237 0.44818
   2  -2  11   226.3    61.21136-0.66073 0.94722-0.57534 0.30746 0.27477 0.35587
   2   2  12   287.7    49.9 967-0.40822 0.70992-0.41013 0.67800 0.66639 0.01847
   2   2  12   267.3    43.21224 0.03942 0.26248-0.69231 0.96020 0.70209-0.01713
  -2   2 -12   301.0    65.9 264 0.40166-0.70352-0.41677 0.68470-0.66802-0.01699
  -2   2 -12   372.5    82.91689 0.64304-0.94487-0.02794 0.29586-0.55149-0.13344
  -2  -2 -12   355.3    57.5 212 0.61881-0.92066-0.62735 0.35943-0.27782-0.40719
  -2  -2 -12   296.7    64.8 441 0.59682-0.89874-0.66769 0.39984-0.25728-0.42765
  -2  -2 -12   269.4    83.91687 0.65998-0.96181-0.02485-0.24307-0.53283-0.15211
   2  -2  12   294.6    55.5 905-0.56184 0.86354-0.72150 0.45363 0.22881 0.45604
   2  -2  12   328.9    65.61139-0.63723 0.93914-0.58744 0.31956 0.29750 0.38745
   2   2  13   -14.3    31.4 967-0.40678 0.72387-0.40760 0.67547 0.66870 0.07046
   2   2  13    -0.5    31.41224 0.04084 0.27648-0.69215 0.96003 0.70256 0.03671
  -2   2 -13    29.4    31.4 265 0.39952-0.71678-0.41514 0.68306-0.67044-0.06889
  -2   2 -13   -18.5    31.41691 0.63267-0.94991-0.02924 0.29717-0.56262-0.17663
  -2  -2 -13    26.4    39.1 216 0.60522-0.92249-0.61416 0.34624-0.31398-0.42535
  -2  -2 -13   -38.3    39.1 445 0.56377-0.88111-0.68714 0.41928-0.27942-0.45982
  -2  -2 -13   -53.9    39.11688 0.64978-0.96701-0.02695-0.24098-0.54414-0.19511
   2  -2  13    15.4    39.1 910-0.55438 0.87148-0.70147 0.43360 0.27234 0.46682
   2  -2  13    36.1    39.11143-0.61214 0.92945-0.59959 0.33171 0.32063 0.41864
   2   2  14    61.0    42.7 968-0.40379 0.73628-0.40245 0.67033 0.67340 0.12007
  -2   2 -14    66.8    55.5 266 0.39555-0.72823-0.41121 0.67913-0.67531-0.11835
  -2   2 -14    94.4    64.21693 0.61973-0.95237-0.03201 0.29994-0.57617-0.21740
  -2  -2 -14   196.2    50.9 220 0.59090-0.92358-0.60060 0.33267-0.34888-0.44477
  -2  -2 -14   186.0    63.0 450 0.52834-0.86109-0.70615 0.43830-0.30205-0.49150
  -2  -2 -14    80.8    55.01690 0.63753-0.97017-0.02896-0.23896-0.55742-0.23614
   2  -2  14   164.5    38.8 915-0.54603 0.87852-0.68057 0.41270 0.31371 0.47976
   2  -2  14    91.0    51.01147-0.58565 0.91838-0.61121 0.34332 0.34431 0.44927
   2   2  15    88.6    41.2 969-0.39950 0.74739-0.39491 0.66278 0.68012 0.16766
  -2   2 -15    84.1    55.9 267 0.38978-0.73787-0.40549 0.67341-0.68230-0.16567
  -2   2 -15    37.7    59.91695 0.60510-0.95315-0.03423 0.30216-0.59110-0.25678
  -2  -2 -15   181.0    49.9 225 0.57589-0.92397-0.58644 0.31852-0.38284-0.46513
  -2  -2 -15    83.4    49.9 455 0.49039-0.83856-0.72461 0.45676-0.32511-0.52275
  -2  -2 -15    31.1    47.71692 0.62353-0.97158-0.03120-0.23672-0.57223-0.27565
   2  -2  15    68.8    24.0 921-0.53688 0.88477-0.65862 0.39075 0.35341 0.49437
   2  -2  15    79.4    51.11151-0.55732 0.90546-0.62304 0.35516 0.36811 0.47978
   2   3 -15    43.2    45.8 260 0.42529-0.53947-0.44007 0.84195-0.63774-0.14388
   2   3 -15    60.3    41.91665 0.78687-0.90101 0.00034 0.40154-0.36857-0.41296
  -2   3  15   -16.2    44.8 962-0.42535 0.53934-0.44022 0.84203 0.63772 0.14375
  -2  -3  15    -1.5    40.1 877-0.57894 0.69293-0.79584 0.39403 0.00599 0.77548
  -2  -3  15    48.0    56.01113-0.79256 0.90682-0.48608 0.08425 0.12815 0.65337
   2  -3 -15    65.6    65.6 412 0.77780-0.89206-0.52454 0.12275-0.11126-0.67022
   2  -3 -15     3.9    50.81665 0.78665-0.90078 0.00029-0.40217-0.36891-0.41262
   2   3 -14    71.4    49.5 259 0.43031-0.52908-0.44483 0.84671-0.63114-0.09616
   2   3 -14   135.2    51.11661 0.80836-0.90709 0.00509 0.39680-0.33520-0.39202
  -2   3  14   141.8    53.7 961-0.42859 0.52718-0.44606 0.84786 0.63198 0.09519
  -2  -3  14   126.8    34.5 870-0.57793 0.67652-0.80797 0.40616-0.05372 0.78088
  -2  -3  14   136.8    70.61108-0.81982 0.91866-0.46174 0.05992 0.09209 0.63512
   2  -3 -14   105.2    40.1 177 0.69222-0.79098-0.69555 0.29367 0.01178-0.73908
   2  -3 -14   169.4    66.0 406 0.81042-0.90926-0.48931 0.08752-0.07893-0.64824
   2  -3 -14    84.9    66.51662 0.80491-0.90364 0.00431-0.40619-0.34069-0.38652
   2   3 -13     3.7    37.5 258 0.43308-0.51644-0.44798 0.84986-0.62717-0.04581
   2   3 -13   105.9    49.11657 0.82912-0.91244 0.01009 0.39179-0.30084-0.37206
  -2   3  13    25.3    44.6 961-0.43056 0.51376-0.44961 0.85142 0.62844 0.04442
  -2  -3  13    78.1    39.8 862-0.57421 0.65741-0.81728 0.41547-0.11638 0.78923
  -2  -3  13    67.1    58.21102-0.84543 0.92886-0.43618 0.03435 0.05563 0.61727
   2  -3 -13    62.6    35.7 170 0.69987-0.78323-0.70186 0.29998 0.07140-0.74438
   2  -3 -13   -25.8    43.7 400 0.84039-0.92382-0.45294 0.05116-0.04688-0.62598
   2  -3 -13    16.0    45.11659 0.82225-0.90557 0.00833-0.41021-0.31247-0.36044
   2   3 -12  1239.0   134.3 258 0.43395-0.50190-0.44884 0.85072-0.62599 0.00733
   2   3 -12  1265.3   132.31653 0.84911-0.91703 0.01504 0.38685-0.26546-0.35313
  -2   3  12  1442.5   134.8 960-0.43108 0.49888-0.45056 0.85237 0.62749-0.00895
  -2  -3  12  1255.0   132.8 854-0.56755 0.63535-0.82304 0.42123-0.18224 0.80079
  -2  -3  12  1233.7   159.11097-0.86931 0.93733-0.40961 0.00779 0.01855 0.60003
   2  -3 -12  1303.1   101.3 163 0.70536-0.77331-0.70554 0.30366 0.13442-0.75309
   2  -3 -12  1731.2   179.7 394 0.86758-0.93560-0.41620 0.01441-0.01475-0.60379
   2  -3 -12  1243.4   135.71655 0.83862-0.90654 0.01250-0.41438-0.28432-0.33427
   2   3 -11   428.9    66.7 258 0.43223-0.48477-0.44714 0.84902-0.62832 0.06398
   2   3 -11   368.5    63.31648 0.86832-0.92083 0.01966 0.38222-0.22896-0.33532
  -2   3  11   316.8    60.2 961-0.42993 0.48233-0.44846 0.85026 0.62959-0.06535
  -2  -3  11   362.5    46.1 845-0.55710 0.60950-0.82468 0.42287-0.25163 0.81586
  -2  -3  11   371.1    76.01091-0.89151 0.94411-0.38177-0.02006-0.01915 0.58342
   2  -3 -11   319.6    56.5 155 0.70738-0.75992-0.70684 0.30496 0.20169-0.76603
   2  -3 -11   322.9    77.0 388 0.89230-0.94490-0.37831-0.02348 0.01703-0.58126
   2  -3 -11   433.5    79.11652 0.85424-0.90675 0.01639-0.41828-0.25597-0.30831
   2   3 -10  1383.2   140.8 259 0.42762-0.46475-0.44217 0.84405-0.63475 0.12473
   2   3 -10  1278.5   142.21644 0.88741-0.92452 0.02558 0.37630-0.18965-0.32031
  -2   3  10  1626.9   119.1 962-0.42674 0.46375-0.44271 0.84452 0.63527-0.12535
  -2  -3  10  1340.0   120.7 836-0.54226 0.57927-0.82109 0.41928-0.32465 0.83458
  -2  -3  10  1735.2   187.91086-0.91202 0.94921-0.35226-0.04956-0.05736 0.56732
   2  -3 -10  1594.1   131.6 147 0.70600-0.74313-0.70411 0.30223 0.27326-0.78328
   2  -3 -10  1337.4   177.7 382 0.91450-0.95169-0.33945-0.06233 0.04848-0.55840
   2  -3 -10  1451.5   137.61648 0.86920-0.90630 0.01990-0.42178-0.22722-0.28274
   2   3  -9  1313.0   130.6 261 0.41859-0.44032-0.43339 0.83528-0.64657 0.19087
   2   3  -9  1388.7   131.31440 0.93072-0.95250 0.32109 0.08074 0.09623-0.55187
   2   3  -9  1275.3   122.81639 0.90604-0.92774 0.03159 0.37029-0.14768-0.30797
  -2   3   9  1414.8   107.5 963-0.42124 0.44285-0.43244 0.83425 0.64509-0.18947
  -2  -3   9  1330.6   133.0 826-0.52210 0.54371-0.81098 0.40917-0.40123 0.85685
   2  -3  -9  1273.5   105.9 137 0.70015-0.72188-0.69643 0.29454 0.34956-0.80526
   2  -3  -9  1385.8   175.8 376 0.93413-0.95590-0.30018-0.10161 0.07991-0.53552
   2  -3  -9  1316.6   140.91645 0.88295-0.90465 0.02427-0.42615-0.19913-0.25652
   2   3  -8    73.6    42.6 264 0.40432-0.41063-0.41939 0.82128-0.66472 0.26334
   2   3  -8   147.1    48.71434 0.94747-0.95384 0.28822 0.11361 0.13593-0.53726
   2   3  -8    69.8    30.61634 0.92421-0.93051 0.03745 0.36444-0.10227-0.29906
  -2   3   8   105.0    36.8 966-0.41221 0.41843-0.41675 0.81856 0.66009-0.25878
  -2  -3   8    86.6    31.2 815-0.49571 0.50192-0.79266 0.39085-0.48089 0.88220
   2  -3  -8    40.4    33.9 127 0.68784-0.69415-0.68291 0.28103 0.43101-0.83239
   2  -3  -8     4.7    49.7 370 0.95125-0.95761-0.25999-0.14179 0.11091-0.51221
   2  -3  -8    55.8    27.91642 0.89609-0.90238 0.02824-0.43013-0.17060-0.23073
   2   3  -7   807.8    84.6 268 0.38283-0.37374-0.39842 0.80030-0.69066 0.34359
   2   3  -7   771.8    96.11428 0.96207-0.95302 0.25366 0.14817 0.17677-0.52378
   2   3  -7   648.4    62.01628 0.94224-0.93313 0.04383 0.35806-0.05113-0.29588
  -2   3   7   683.6    64.1 970-0.39903 0.38985-0.39396 0.79577 0.68090-0.33390
  -2  -3   7   582.4    69.8 802-0.46172 0.45254-0.76430 0.36249-0.56261 0.90961
  -2  -3   7   649.9    71.21519 0.81273-0.82184 0.13032-0.53221 0.77509-0.42807
   2  -3  -7   670.1    70.0 115 0.66807-0.65898-0.66113 0.25925 0.51694-0.86400
   2  -3  -7   646.7    88.7 364 0.96583-0.95678-0.21933-0.18246 0.14171-0.48870
   2  -3  -7   743.4    68.81638 0.90854-0.89942 0.03209-0.43397-0.14175-0.20527
   2   3  -6   110.5    43.4 274 0.35126-0.32676-0.36779 0.76967-0.72601 0.43327
   2   3  -6   221.1    50.81421 0.97375-0.94929 0.22073 0.18109 0.22314-0.51583
   2   3  -6   206.5    34.11621 0.96035-0.93583 0.05155 0.35034 0.00967-0.30238
  -2   3   6   227.2    50.8 718-0.97785 0.95338 0.17817 0.22362-0.17220 0.46488
  -2   3   6   191.8    37.7 975-0.38023 0.35565-0.36199 0.76380 0.70840-0.41571
  -2   3   6   108.2    29.01549 0.93326-0.95778 0.11570 0.28618 0.59081-0.29810
  -2  -3   6   196.9    18.3 458 0.47053-0.49500-0.73339 0.33160-0.33694 0.62962
  -2  -3   6   178.3    14.7 600-0.67997 0.65550-0.60449 0.20270-0.59093 0.88361
  -2  -3   6   160.9    36.4 789-0.41869 0.39412-0.72394 0.32213-0.64448 0.93717
  -2  -3   6   175.3    30.01508 0.75162-0.77614 0.13327-0.53515 0.83266-0.53995
   2  -3  -6   179.6    36.2 103 0.63809-0.61359-0.62931 0.22742 0.60642-0.89916
   2  -3  -6   243.0    40.41635 0.92018-0.89566 0.03607-0.43796-0.11280-0.17990
   2   3  -5   265.1    37.5 282 0.30642-0.26651-0.32332 0.72520-0.77160 0.53318
   2   3  -5   317.6    47.31415 0.98391-0.94403 0.17771 0.22411 0.26159-0.49997
   2   3  -5   287.5    36.71612 0.97814-0.93821 0.06138 0.34051 0.08692-0.32531
  -2   3   5   294.7    44.2 712-0.98729 0.94741 0.13617 0.26562-0.20168 0.44004
  -2   3   5   182.4    35.5 981-0.35395 0.31398-0.31796 0.71977 0.74313-0.50475
  -2   3   5   273.5    35.91542 0.90968-0.94961 0.12005 0.28184 0.63928-0.40089
  -2  -3   5   266.2    26.0 430 0.66701-0.70689-0.62062 0.21884-0.20597 0.44434
  -2  -3   5   279.3    33.1 641-0.89651 0.85663-0.36292-0.03886-0.49807 0.73644
  -2  -3   5   228.0    39.8 775-0.36610 0.32612-0.66963 0.26782-0.72347 0.96185
  -2  -3   5   307.9    31.61490 0.64498-0.68490 0.13592-0.53781 0.90408-0.66569
   2  -3  -5   211.3    43.4  88 0.59570-0.55579-0.58490 0.18302 0.69685-0.93528
   2  -3  -5   224.4    34.11631 0.93119-0.89127 0.03999-0.44188-0.08331-0.15508
   2   3  -4    10.4    23.7 294 0.24130-0.18598-0.25929 0.66117-0.82831 0.64420
   2   3  -4   -24.5    23.71408 0.99039-0.93510 0.13585 0.26597 0.30586-0.48993
   2   3  -4    25.1    23.71599 0.99295-0.93762 0.07407 0.32781 0.19292-0.37700
  -2   3   4    -4.1    23.7 706-0.99412 0.93882 0.09417 0.30762-0.23089 0.41494
  -2   3   4   -12.2    23.7 990-0.31743 0.26206-0.25810 0.65991 0.78506-0.60098
  -2   3   4    -5.8    23.71530 0.86453-0.91986 0.12550 0.27638 0.71189-0.52781
  -2  -3   4   -18.9    12.3 218 0.59994-0.65526-0.60982 0.20794-0.32641 0.51051
  -2  -3   4     5.3    12.3 417 0.75112-0.80642-0.55078 0.14899-0.13581 0.31987
  -2  -3   4    -3.1    12.3 665-0.96890 0.91360-0.20052-0.20126-0.41401 0.59806
  -2  -3   4    -4.4    12.3 760-0.30385 0.24849-0.60038 0.19857-0.79553 0.97961
  -2  -3   4    -9.9    12.31465 0.45927-0.51460 0.13329-0.53517 0.97244-0.78836
   2  -3  -4   -24.4    12.3  73 0.53890-0.48358-0.52579 0.12390 0.78397-0.96807
   2  -3  -4    -3.8    12.31149-0.57069 0.62598-0.61774 0.21591 0.35684-0.54091
   2  -3  -4     9.4    12.31297 0.62831-0.57302-0.48686 0.08503 0.76015-0.94422
   2  -3  -4    -9.2    12.31628 0.94183-0.88650 0.04367-0.44555-0.05240-0.13168
   2   3  -3   256.2    35.3 309 0.14928-0.07855-0.16764 0.56952-0.89211 0.76232
   2   3  -3   207.8    32.91400 0.99319-0.92248 0.09104 0.31078 0.35162-0.48137
   2   3  -3   284.4    33.91580 0.99287-0.92214 0.09215 0.30973 0.35408-0.48384
   2   3  -3   212.7    23.21787-0.14905 0.21979-0.11793 0.51981-0.98373 0.85396
  -2   3   3   219.0    35.5 701-0.99833 0.92762 0.05211 0.34968-0.25946 0.38920
  -2   3   3   260.1    41.91002-0.26701 0.19625-0.17780 0.57961 0.83260-0.70283
  -2   3   3   217.7    39.51512 0.77303-0.84377 0.13240 0.26948 0.81419-0.68443
  -2  -3   3   232.5    34.5 229 0.55896-0.62969-0.57006 0.16817-0.41887 0.54865
  -2  -3   3   244.6    30.1 409 0.79422-0.86493-0.50732 0.10553-0.09528 0.22502
  -2  -3   3   225.3    34.9 681-0.99336 0.92265-0.09035-0.31143-0.35020 0.47994
  -2  -3   3   332.8    49.0 744-0.23305 0.16228-0.51679 0.11498-0.85605 0.98582
   2  -3  -3   256.5    49.1  56 0.46644-0.39571-0.45127 0.04939 0.86184-0.99163
   2  -3  -3   185.3    25.9 938-0.49851 0.56928-0.57691 0.17510 0.47917-0.60894
   2  -3  -3   279.0    30.61124-0.73231 0.80301-0.53176 0.12994 0.20007-0.32983
   2  -3  -3   236.7    33.51347 0.89205-0.82135-0.23147-0.17035 0.62535-0.75510
   2  -3  -3   303.4    31.91624 0.95173-0.88099 0.04785-0.44973-0.02077-0.10899
   2   3  -2  1248.1    85.5 330 0.02071 0.06543-0.03973 0.44161-0.95209 0.87662
   2   3  -2  1101.1    94.61392 0.99162-0.90550 0.04272 0.35910 0.39830-0.47374
   2   3  -2  1197.5    78.61547 0.92751-0.84137 0.11689 0.28500 0.60355-0.67900
   2   3  -2  1067.2    60.41739 0.26063-0.17449-0.08153 0.48342-0.84855 0.77310
  -2   3   2  1199.3    83.3 695-0.99994 0.91382 0.01015 0.39163-0.28704 0.36247
  -2   3   2  1235.5   100.51017-0.19861 0.11246-0.07232 0.47413 0.88100-0.80554
  -2   3   2  1124.2    88.21479 0.56963-0.65577 0.13566 0.26622 0.93891-0.86346
  -2  -3   2  1115.2   107.0 244 0.49868-0.58481-0.51188 0.11000-0.52931 0.60477
  -2  -3   2  1150.5   111.4 404 0.81761-0.90373-0.48095 0.07916-0.07149 0.14692
  -2  -3   2  1436.1    88.7 691-0.99970 0.91357-0.01450-0.38729-0.30285 0.37828
  -2  -3   2  1314.5   103.0 728-0.15651 0.07035-0.42162 0.01981-0.90089 0.97635
   2  -3  -2  1166.2   105.9  39 0.37940-0.29326-0.36297-0.03891 0.92373-0.99919
   2  -3  -2  1058.6    78.3 950-0.46438 0.55054-0.51077 0.10896 0.56218-0.63764
   2  -3  -2  1247.1    70.01114-0.78904 0.87515-0.48911 0.08728 0.13255-0.20799
   2  -3  -2  1225.4    76.71372 0.96643-0.88032-0.07982-0.32200 0.50842-0.58386
   2  -3  -2  1110.6    68.51620 0.96126-0.87511 0.05251-0.45439 0.01317-0.08862
   2   3  -1   514.8    53.5 357-0.14557 0.24711 0.12675 0.27513-0.98218 0.96104
   2   3  -1   428.9    46.21072 0.07838 0.02318 0.31970 0.08211 0.92775-0.94891
   2   3  -1   420.2    55.21384 0.98470-0.88317-0.00913 0.41096 0.44632-0.46745
   2   3  -1   401.5    33.71497 0.68964-0.58809 0.13509 0.26680 0.87784-0.89898
   2   3  -1   406.5    38.11697 0.59163-0.49008-0.03672 0.43860-0.60448 0.58334
  -2   3   1   387.6    47.0 689-0.99903 0.89749-0.03136 0.43314-0.31329 0.33441
  -2   3   1   499.1    57.31035-0.10825 0.00670 0.06114 0.34066 0.92085-0.89969
  -2  -3   1   445.9    40.2 263 0.41029-0.51183-0.42537 0.02349-0.65715 0.67830
  -2  -3   1   372.3    54.4 402 0.82971-0.93125-0.46651 0.06473-0.05841 0.07953
  -2  -3   1   351.7    30.7 699-0.99919 0.89764 0.03739-0.43917-0.26901 0.29013
  -2  -3   1   376.0    50.91325 0.79272-0.89425-0.35300-0.04882 0.70150-0.68037
   2  -3  -1   385.4    52.0  21 0.28287-0.18133-0.26515-0.13674 0.96416-0.98530
   2  -3  -1   409.4    41.1 964-0.41755 0.51911-0.42663 0.02482 0.65098-0.67214
   2  -3  -1   439.6    39.91109-0.81372 0.91525-0.46749 0.06567 0.10030-0.12143
   2  -3  -1   391.2    38.61387 0.98822-0.88669 0.01281-0.41464 0.42669-0.44781
   2  -3  -1   389.3    25.61615 0.97223-0.87068 0.05791-0.45979 0.05833-0.07947
   2  -3  -1   396.4    27.81782-0.10227 0.20382-0.11494-0.28695-0.97652 0.95538
   2   3   0    92.9    26.11057 0.00240 0.11455 0.21723 0.18458 0.93675-0.90360
   2   3   0   116.4    31.01375 0.97115-0.85420-0.06470 0.46653 0.49570-0.46251
   2   3   0    87.7    20.71446 0.30857-0.19161 0.12816 0.27372 0.99134-0.95817
   2   3   0    74.4    15.61669 0.76473-0.64777-0.00459 0.40647-0.40095 0.43413
  -2   3   0   100.3    28.2 683-0.99569 0.87873-0.07192 0.47370-0.33881 0.30561
  -2   3   0    84.9    23.21057 0.00368-0.12063 0.21900 0.18281 0.93673-0.96989
  -2  -3   0   102.5    17.9  30 0.33154-0.44850-0.31444-0.08744 0.94701-0.98018
  -2  -3   0    84.5    19.1 286 0.28281-0.39977-0.30026-0.10162-0.79332 0.76015
  -2  -3   0    32.1    34.4 401 0.83427-0.95123-0.46076 0.05898-0.05357 0.02038
  -2  -3   0    47.6    21.6 703-0.99665 0.87969 0.07220-0.47398-0.24593 0.21274
  -2  -3   0    65.4    20.51311 0.71252-0.82946-0.42529 0.02347 0.73733-0.77051
   2  -3   0    48.4    28.4   4 0.18330-0.06635-0.16461-0.23727 0.98136-0.94819
   2  -3   0   107.8    29.1 626-0.82924 0.94619-0.45929 0.05751-0.54071 0.57390
   2  -3   0    72.4    17.3 981-0.35611 0.47306-0.32157-0.08024 0.74042-0.70727
   2  -3   0   101.1    29.91107-0.82396 0.94090-0.45773 0.05590 0.08648-0.05330
   2  -3   0   110.5    22.11397 0.99312-0.87618 0.07110-0.47292 0.37103-0.33784
   2  -3   0    83.2     9.01603 0.98918-0.87223 0.06991-0.47179 0.15693-0.12375
   2  -3   0    79.4     9.21686 0.66827-0.55131-0.02348-0.37840-0.52346 0.55663
   2   3   1  3932.4   215.71043-0.06734 0.19968 0.11987 0.28194 0.93078-0.84332
   2   3   1  4067.1   238.81365 0.94968-0.81733-0.12401 0.52583 0.54529-0.45779
   2   3   1  3803.4   216.21653 0.84892-0.71655 0.01499 0.38689-0.26582 0.35331
  -2   3  -1  4035.8   231.5 348-0.08747-0.04489 0.06849 0.33339-0.97780 0.89030
  -2   3  -1  3898.8   225.7 678-0.99016 0.85779-0.11116 0.51295-0.36257 0.27506
  -2  -3  -1  3843.7   251.6  63 0.49760-0.62996-0.48335 0.08147 0.83182-0.91932
  -2  -3  -1  3908.6   204.2 314 0.11945-0.25181-0.13802-0.26386-0.90893 0.82143
  -2  -3  -1  4133.8   277.2 401 0.83373-0.96610-0.46144 0.05965-0.05417-0.03333
  -2  -3  -1  3918.1   222.91293 0.60030-0.73265-0.50428 0.10245 0.76560-0.85310
  -2  -3  -1  4170.3   207.81767 0.02331-0.15567-0.10494-0.29694-0.94676 0.85927
   2  -3   1  3814.0   195.9 614-0.76866 0.90103-0.52641 0.12463-0.56660 0.65411
   2  -3   1  3960.1   256.4 723-0.13003 0.26238-0.38721-0.01460-0.91219 0.99965
   2  -3   1  3694.8   220.6 999-0.27881 0.41115-0.19606-0.20575 0.82251-0.73505
   2  -3   1  4313.1   243.01106-0.82650 0.95885-0.45544 0.05362 0.08272 0.00478
   2  -3   1  3876.3   179.61403 0.99263-0.86028 0.10800-0.50982 0.33435-0.24685
   2  -3   1  3930.4   144.91534 0.88225-0.74989 0.12334-0.52522 0.68593-0.59844
   2  -3   1  4070.2   147.21624 0.95112-0.81876 0.04760-0.44948-0.02281 0.11030
   2   3   2 19576.6  1082.01031-0.12848 0.27623 0.03186 0.36995 0.91411-0.77234
   2   3   2 20113.3   858.21355 0.91945-0.77168-0.18630 0.58813 0.59296-0.45115
   2   3   2 19605.5   943.91642 0.89500-0.74723 0.02792 0.37396-0.17304 0.31485
  -2   3  -2 20005.1   765.5 334-0.00109-0.14668-0.01797 0.41985-0.95908 0.81726
  -2   3  -2 19483.1   838.8 673-0.98278 0.83500-0.14843 0.55022-0.38441 0.24260
  -2  -3  -2 18973.6   713.2  93 0.61031-0.75809-0.60007 0.19819 0.66902-0.81083
  -2  -3  -2 19066.0   756.4 343-0.05694-0.09083 0.03794-0.43982-0.97283 0.83101
  -2  -3  -2 19282.7   918.5 402 0.82928-0.97706-0.46704 0.06526-0.05889-0.08293
  -2  -3  -2 18154.2   661.31273 0.45056-0.59833-0.58262 0.18080 0.77648-0.91829
  -2  -3  -2 18973.8   760.51741 0.24841-0.39618-0.08279-0.31909-0.85501 0.71321
   2  -3   2 19366.7   778.3 600-0.68512 0.83290-0.60047 0.19868-0.58986 0.73168
   2  -3   2 20977.1   843.4 749-0.25472 0.40246-0.54271 0.14090-0.83974 0.98151
   2  -3   2 19624.2   810.41019-0.18812 0.33586-0.05656-0.34525 0.88696-0.74519
   2  -3   2 19275.9   752.31107-0.82379 0.97156-0.45789 0.05606 0.08672 0.05509
   2  -3   2 18980.1   678.71452 0.36000-0.21223 0.13021-0.53209 0.98799-0.84619
   2  -3   2 19958.3   691.81615 0.97306-0.82529 0.05836-0.46025 0.06212 0.07968
   2   3   3  1179.1    94.6   9 0.21270-0.04952-0.19427 0.59615 0.97861-0.78248
   2   3   3  1262.0   114.01020-0.18037 0.34351-0.04444 0.44625 0.89115-0.69507
   2   3   3  1258.6    93.51344 0.87935-0.71617-0.25022 0.65204 0.63802-0.44190
   2   3   3  1224.0   104.31634 0.92392-0.76074 0.03735 0.36454-0.10305 0.29917
  -2   3  -3  1182.5    86.2 322 0.07303-0.23621-0.09204 0.49392-0.93156 0.73543
  -2   3  -3  1148.4   108.1 668-0.97401 0.81081-0.18307 0.58486-0.40432 0.20820
  -2   3  -3  1237.1    88.31764 0.04649-0.20967-0.10298 0.50486-0.93960 0.74348
  -2  -3  -3  1246.7    67.2 117 0.67150-0.83468-0.66456 0.26268 0.50481-0.70094
  -2  -3  -3  1325.8   142.2 404 0.82157-0.98477-0.47628 0.07449-0.06728-0.12885
  -2  -3  -3  1180.3    86.11250 0.26396-0.42714-0.64905 0.24722 0.75906-0.95519
  -2  -3  -3  1275.7    80.91724 0.39009-0.55326-0.06575-0.33613-0.77005 0.57394
   2  -3   3  1153.1    86.9 584-0.57218 0.73538-0.67689 0.27510-0.60642 0.80255
   2  -3   3  1025.6    69.9 774-0.36256 0.52569-0.66535 0.26354-0.72859 0.92467
   2  -3   3  1072.6   105.11038-0.09274 0.25588 0.08374-0.48555 0.92517-0.72909
   2  -3   3  1313.1   108.51108-0.81761 0.98080-0.46380 0.06198 0.09513 0.10100
   2  -3   3  1202.1    61.51610 0.98137-0.81819 0.06351-0.46539 0.10446 0.09165
   2   3   4  3316.4   188.5  30 0.33092-0.15233-0.31381 0.71570 0.94727-0.69681
   2   3   4  3804.5   219.01011-0.22259 0.40112-0.10882 0.51063 0.86597-0.61559
   2   3   4  3801.2   235.81332 0.82935-0.65075-0.31371 0.71554 0.67870-0.42825
   2   3   4  3408.9   243.61627 0.94389-0.76531 0.04482 0.35707-0.04604 0.29647
  -2   3  -4  3690.6   234.6 312 0.13439-0.31297-0.15321 0.55510-0.90068 0.65022
  -2   3  -4  3883.1   172.2 663-0.96443 0.78582-0.21434 0.61612-0.42204 0.17161
  -2   3  -4  3801.0   210.91738 0.27497-0.45355-0.07988 0.48176-0.84078 0.59035
  -2  -3  -4  3497.7   191.0 135 0.69828-0.87687-0.69461 0.29273 0.36394-0.61440
  -2  -3  -4  4172.3   288.8 406 0.81116-0.98978-0.48846 0.08667-0.07815-0.17229
  -2  -3  -4  3418.5   130.81225 0.05062-0.22921-0.69096 0.28914 0.70584-0.95628
  -2  -3  -4  3666.7   268.81712 0.47988-0.65846-0.05392-0.34797-0.70359 0.45316
   2  -3   4  3548.2   166.0 564-0.42573 0.60434-0.74791 0.34612-0.60919 0.85963
   2  -3   4  3735.8   172.8 797-0.44330 0.62184-0.74779 0.34598-0.59965 0.85004
   2  -3   4  3362.3   176.81056-0.00210 0.18064 0.21125-0.61306 0.93673-0.68635
   2  -3   4  3722.2   210.81110-0.80866 0.98726-0.47197 0.07014 0.10724 0.14320
   2  -3   4  3573.6   180.31606 0.98685-0.80827 0.06787-0.46975 0.13928 0.11115
   2   3   5  1925.6   154.9  45 0.41381-0.21981-0.39815 0.80003 0.90244-0.59766
   2   3   5  1920.0   163.01004-0.25663 0.45056-0.16161 0.56342 0.84106-0.53636
   2   3   5  2051.4   131.21321 0.77205-0.57804-0.37377 0.77559 0.71200-0.40725
  -2   3  -5  1872.8   130.7 304 0.18410-0.37810-0.20231 0.60420-0.87013 0.56535
  -2   3  -5  2103.5   132.5 660-0.95509 0.76107-0.24091 0.64269-0.43648 0.13173
  -2   3  -5  1997.6   144.31722 0.40408-0.59807-0.06409 0.46597-0.76038 0.45563
  -2  -3  -5  1968.2   128.2 150 0.70703-0.90103-0.70545 0.30357 0.24791-0.55269
  -2  -3  -5  1794.2   179.1 408 0.79832-0.99234-0.50289 0.10110-0.09116-0.21359
  -2  -3  -5  1954.5   145.31705 0.53669-0.73068-0.04522-0.35666-0.65572 0.35098
   2  -3   5  1835.9   107.0 542-0.24342 0.43745-0.80261 0.40082-0.59127 0.89602
   2  -3   5  1906.9   127.1 816-0.49950 0.69343-0.79549 0.39368-0.47059 0.77529
   2  -3   5  1996.1   133.11072 0.07671 0.11722 0.31747-0.71928 0.92813-0.62344
   2  -3   5  2157.8   150.41112-0.79748 0.99149-0.48189 0.08006 0.12182 0.18294
   2  -3   5  1808.9   111.11602 0.99079-0.79680 0.07167-0.47355 0.17087 0.13388
   2   3   6    35.3    18.3  57 0.47058-0.26117-0.45574 0.85763 0.85800-0.49891
   2   3   6   104.3    36.6 998-0.28378 0.49311-0.20389 0.60570 0.81807-0.45907
   2   3   6    28.9    18.81310 0.70888-0.49945-0.42828 0.83011 0.73854-0.37947
  -2   3  -6    29.9    34.5 297 0.22308-0.43248-0.24123 0.64312-0.84240 0.48331
  -2   3  -6     0.8    18.0 657-0.94716 0.73772-0.26136 0.66314-0.44711 0.08805
  -2   3  -6    22.4    15.6 725-0.13962-0.06970-0.40018 0.80199-0.90816 0.54916
  -2   3  -6    10.8    21.01712 0.47984-0.68924-0.05392 0.45581-0.70362 0.34456
  -2  -3  -6    23.4    19.5 161 0.70596-0.91536-0.70654 0.30466 0.15299-0.51209
  -2  -3  -6    10.1    45.9 411 0.78321-0.99265-0.51906 0.11728-0.10592-0.25314
  -2  -3  -6    40.3    15.01175-0.37322 0.16380-0.67633 0.27451 0.50303-0.86210
  -2  -3  -6    18.9    27.11699 0.57366-0.78305-0.03972-0.36216-0.62181 0.26275
   2  -3   6    26.7    13.2 517-0.03031 0.23975-0.82811 0.42632-0.54534 0.90440
   2  -3   6    27.8    16.6 832-0.53574 0.74507-0.81822 0.41641-0.35187 0.71088
   2  -3   6   -39.9    39.21115-0.78435 0.99378-0.49271 0.09088 0.13879 0.22028
   2  -3   6    45.4    18.81598 0.99360-0.78421 0.07519-0.47707 0.20104 0.15802
   2   3   7  1232.2   124.3 993-0.30476 0.52948-0.23731 0.63912 0.79815-0.38484
   2   3   7  1524.1   116.91300 0.64616-0.42132-0.47462 0.87644 0.75647-0.34309
  -2   3  -7  1491.1   122.4 292 0.25372-0.47853-0.27123 0.67311-0.81836 0.40495
  -2   3  -7  1444.5    95.6 655-0.94157 0.71672-0.27465 0.67643-0.45418 0.04081
  -2   3  -7  1451.9   107.91706 0.52620-0.75100-0.04674 0.44862-0.66494 0.25157
  -2  -3  -7  1520.8   108.0 170 0.70003-0.92485-0.70200 0.30012 0.07298-0.48640
  -2  -3  -7  1248.2   138.7 414 0.76596-0.99081-0.53661 0.13483-0.12211-0.29127
  -2  -3  -7  1312.0    62.91152-0.54588 0.32104-0.62750 0.22567 0.37748-0.79087
  -2  -3  -7  1565.5   138.11696 0.59674-0.82154-0.03575-0.36614-0.59945 0.18608
   2  -3   7  1318.3    65.9 491 0.20183 0.02302-0.81248 0.41070-0.46716 0.88054
   2  -3   7  1414.9    87.5 846-0.55806 0.78279-0.82469 0.42288-0.24640 0.65971
   2  -3   7  1511.7   140.11117-0.76950 0.99434-0.50463 0.10281 0.15696 0.25642
   2   3   8  1391.6   122.2 989-0.32043 0.56055-0.26337 0.66518 0.78176-0.31414
   2   3   8  1411.3   116.01292 0.58764-0.34738-0.51213 0.91396 0.76743-0.29973
  -2   3  -8  1536.0   129.1 288 0.27657-0.51680-0.29443 0.69631-0.79875 0.33101
  -2   3  -8  1289.9    83.2 654-0.93983 0.69956-0.27848 0.68027-0.45649-0.01120
  -2   3  -8  1236.6   103.71702 0.55354-0.79374-0.04274 0.44462-0.64055 0.17287
  -2  -3  -8  1369.7    85.6 178 0.69109-0.93131-0.69457 0.29268 0.00432-0.47206
  -2  -3  -8  1388.8   137.3 417 0.74668-0.98695-0.55490 0.15312-0.13981-0.32788
  -2  -3  -8  1111.4    62.11132-0.68311 0.44286-0.56285 0.16102 0.25238-0.72008
  -2  -3  -8  1257.5   135.91694 0.61061-0.85082-0.03336-0.36852-0.58552 0.11784
   2  -3   8  1307.2    72.5 462 0.43489-0.19462-0.74822 0.34644-0.35701 0.82469
   2  -3   8  1331.9   102.9 857-0.57055 0.81067-0.82122 0.41941-0.15398 0.62160
   2  -3   8  1336.7   130.21120-0.75304 0.99329-0.51705 0.11522 0.17650 0.29120
   2   3   9  1522.7   130.0 987-0.33269 0.58820-0.28248 0.68429 0.76851-0.24658
   2   3   9  1524.8   102.21284 0.53626-0.28060-0.54116 0.94298 0.77329-0.25128
  -2   3  -9  1530.7   178.8 285 0.29406-0.54970-0.31138 0.71326-0.78311 0.26105
  -2   3  -9  1508.9    88.0 656-0.94492 0.68923-0.26682 0.66861-0.44995-0.07205
  -2   3  -9  1497.1   109.31700 0.56913-0.82475-0.04030 0.44219-0.62609 0.10409
  -2  -3  -9  1565.6   165.4 185 0.68038-0.93602-0.68520 0.28331-0.05629-0.46577
  -2  -3  -9  1339.8   134.2 421 0.72539-0.98107-0.57393 0.17215-0.15852-0.36348
  -2  -3  -9  1541.1   160.31693 0.61790-0.87351-0.03232-0.36957-0.57805 0.05606
   2  -3   9  1579.3   132.6 867-0.57649 0.83201-0.81159 0.40978-0.07256 0.59448
   2  -3   9  1535.8   147.41124-0.73504 0.99071-0.52990 0.12808 0.19700 0.32501
   2   3  10   365.6    69.6 984-0.34092 0.61183-0.29664 0.69845 0.75882-0.18259
   2   3  10   242.5    35.41279 0.49390-0.22282-0.56261 0.96444 0.77588-0.19955
  -2   3 -10   341.7    60.8 282 0.30663-0.57767-0.32353 0.72541-0.77141 0.19504
  -2   3 -10   248.1    24.3 661-0.95811 0.68701-0.23281 0.63459-0.43187-0.14444
  -2   3 -10   146.0    44.01699 0.57639-0.84741-0.03930 0.44118-0.61921 0.04290
  -2  -3 -10   226.4    47.2 192 0.66853-0.93957-0.67434 0.27246-0.11106-0.46531
  -2  -3 -10   314.6    66.4 425 0.70208-0.97318-0.59347 0.19168-0.17811-0.39820
  -2  -3 -10   182.3    63.01693 0.62001-0.89103-0.03197-0.36992-0.57587-0.00044
   2  -3  10   339.1    54.9 876-0.57860 0.84951-0.79734 0.39553 0.00061 0.57563
   2  -3  10   381.7    69.11127-0.71559 0.98667-0.54287 0.14104 0.21844 0.35789
   2   3  11   352.9    63.9 983-0.34663 0.63293-0.30594 0.70775 0.75206-0.12152
   2   3  11   242.7    35.71275 0.46293-0.17644-0.57743 0.97926 0.77623-0.14559
  -2   3 -11   190.3    60.5 281 0.31521-0.60166-0.33161 0.73349-0.76326 0.13257
  -2   3 -11   205.4    57.11699 0.57776-0.86418-0.03908 0.44097-0.61790-0.01272
  -2  -3 -11   174.6    38.0 198 0.65577-0.94222-0.66235 0.26047-0.16140-0.46929
  -2  -3 -11   255.9    72.4 429 0.67668-0.96319-0.61347 0.21168-0.19835-0.43227
  -2  -3 -11   204.3    68.71693 0.61814-0.90456-0.03228-0.36961-0.57781-0.05282
   2  -3  11   220.8    43.1 884-0.57733 0.86364-0.78043 0.37862 0.06653 0.56401
   2   3  12   354.5    78.1 982-0.35016 0.65186-0.31109 0.71290 0.74801-0.06316
  -2   3 -12   265.8    76.5 280 0.31998-0.62183-0.33666 0.73854-0.75845 0.07344
  -2   3 -12   252.4    64.31699 0.57455-0.87638-0.03958 0.44146-0.62096-0.06398
  -2  -3 -12   303.9    56.6 203 0.64216-0.94401-0.64954 0.24766-0.20822-0.47679
  -2  -3 -12   243.0    77.8 433 0.64929-0.95122-0.63335 0.23157-0.21947-0.46546
  -2  -3 -12   247.5    62.21694 0.61298-0.91481-0.03298-0.36891-0.58311-0.10182
   2  -3  12   269.4    38.9 892-0.57365 0.87535-0.76146 0.35965 0.12683 0.55803
   2  -3  12   255.2    79.01134-0.67244 0.97434-0.56861 0.16679 0.26352 0.42143
   2   3  13    24.5    40.9 982-0.35134 0.66844-0.31306 0.71487 0.74656-0.00740
  -2   3 -13    62.0    46.6 279 0.32187-0.63913-0.33886 0.74074-0.75645 0.01712
  -2   3 -13    19.3    32.81700 0.56776-0.88500-0.04051 0.44240-0.62738-0.11187
  -2  -3 -13    51.2    32.8 209 0.62788-0.94514-0.63571 0.23383-0.25249-0.48684
  -2  -3 -13    78.5    54.6 437 0.61968-0.93702-0.65341 0.25163-0.24104-0.49820
  -2  -3 -13     9.4    43.11695 0.60517-0.92241-0.03422-0.36766-0.59103-0.14822
   2  -3  13    25.9    17.8 899-0.56814 0.88523-0.74075 0.33894 0.18271 0.55645
   2  -3  13     4.1    49.91138-0.64868 0.96599-0.58144 0.17962 0.28679 0.45248
   2   3  14   133.8    57.4 982-0.35072 0.68321-0.31202 0.71383 0.74732 0.04615
  -2   3 -14   132.3    54.6 280 0.32161-0.65429-0.33828 0.74016-0.75682-0.03683
  -2   3 -14   126.2    57.71702 0.55783-0.89047-0.04209 0.44397-0.63661-0.15695
  -2  -3 -14   172.0    46.6 214 0.61279-0.94547-0.62122 0.21933-0.29455-0.49910
  -2  -3 -14   162.1    79.9 442 0.58791-0.92067-0.67319 0.27140-0.26323-0.53032
  -2  -3 -14    65.7    63.31696 0.59510-0.92774-0.03601-0.36588-0.60107-0.19250
   2  -3  14    81.5    36.7 905-0.56091 0.89340-0.71880 0.31699 0.23489 0.55858
   2  -3  14   261.9    71.41141-0.62340 0.95613-0.59421 0.19239 0.31042 0.48317
   2   4 -14   154.0    62.9 277 0.33627-0.43504-0.35300 0.88884-0.74185 0.01455
  -2   4  14   105.7    57.2 978-0.36648 0.46507-0.33880 0.87454 0.72711 0.00005
  -2  -4  14   106.5    44.0 862-0.57394 0.67253-0.81767 0.28193-0.11969 0.84685
  -2  -4  14   132.3    72.31108-0.81916 0.91800-0.46236-0.07341 0.09300 0.63421
   2  -4 -14   123.5    62.2 405 0.81256-0.91140-0.48687-0.04884-0.07669-0.65048
   2  -4 -14    60.3    56.01672 0.74800-0.84674-0.00788-0.52797-0.42422-0.30300
   2   4 -13    26.2    48.5 277 0.33429-0.41765-0.35104 0.88688-0.74390 0.07092
   2   4 -13    63.1    35.61671 0.75659-0.83992-0.00638 0.54222-0.41239-0.26051
  -2   4  13    55.8    44.6 978-0.36562 0.44882-0.33735 0.87310 0.72824-0.05539
  -2  -4  13    33.5    31.8 853-0.56675 0.64995-0.82346 0.28772-0.18595 0.85881
  -2  -4  13    37.8    46.71103-0.84245 0.92588-0.43944-0.09633 0.05984 0.61306
   2  -4 -13    31.8    45.1 165 0.70384-0.78720-0.70535 0.16950 0.11891-0.79189
   2  -4 -13   -26.4    56.4 400 0.83883-0.92227-0.45493-0.08079-0.04863-0.62423
   2  -4 -13    72.4    54.11670 0.76354-0.84687-0.00496-0.53088-0.40264-0.27026
   2   4 -12   342.2    69.3 278 0.32932-0.39727-0.34618 0.88202-0.74897 0.13031
   2   4 -12   343.1    63.31668 0.77447-0.84239-0.00296 0.53881-0.38693-0.23165
  -2   4  12   478.7    94.7 979-0.36286 0.43066-0.33275 0.86850 0.73183-0.11328
  -2  -4  12   303.6    54.8 845-0.55660 0.62440-0.82465 0.28890-0.25441 0.87295
  -2  -4  12   284.8    85.01098-0.86422 0.93224-0.41550-0.12027 0.02678 0.59180
   2  -4 -12   355.2    66.7 157 0.70715-0.77511-0.70686 0.17102 0.18447-0.80313
   2  -4 -12   421.6    88.6 395 0.86269-0.93070-0.42321-0.11250-0.02066-0.59788
   2  -4 -12   266.9    93.31667 0.77751-0.84543-0.00177-0.53407-0.38249-0.23609
   2   4 -11    99.0    56.7 280 0.32109-0.37363-0.33776 0.87360-0.75735 0.19301
   2   4 -11    64.4    35.21665 0.79186-0.84437 0.00143 0.53442-0.36100-0.20327
  -2   4  11   111.6    53.9 980-0.35797 0.41038-0.32448 0.86023 0.73814-0.17390
  -2  -4  11    67.1    33.3 836-0.54212 0.59453-0.82104 0.28529-0.32523 0.88946
  -2  -4  11   122.3    65.51093-0.88438 0.93699-0.39099-0.14478-0.00651 0.57078
   2  -4 -11    13.2    46.4 149 0.70677-0.75931-0.70528 0.16944 0.25352-0.81786
   2  -4 -11    32.2    58.5 390 0.88436-0.93696-0.39119-0.14453 0.00675-0.57098
   2  -4 -11    96.3    56.11665 0.79018-0.84270 0.00106-0.53690-0.36356-0.20071
   2   4 -10   577.3    82.5 282 0.30836-0.34549-0.32524 0.86108-0.76975 0.25973
   2   4 -10   601.0    70.41661 0.80747-0.84458 0.00488 0.53096-0.33662-0.17334
  -2   4  10   539.9    87.3 982-0.35064 0.38765-0.31190 0.84765 0.74741-0.23748
  -2  -4  10   570.3    76.5 826-0.52306 0.56007-0.81154 0.27580-0.39799 0.90792
  -2  -4  10   891.4   121.21088-0.90297 0.94016-0.36579-0.16998-0.04002 0.54997
   2  -4 -10   548.1    75.9 140 0.70249-0.73962-0.69935 0.16351 0.32583-0.83585
   2  -4 -10   517.6   102.1 385 0.90394-0.94112-0.35883-0.17688 0.03343-0.54335
   2  -4 -10   591.1    66.71663 0.80146-0.83857 0.00345-0.53929-0.34613-0.16383
   2   4  -9   193.9    42.6 285 0.29025-0.31197-0.30759 0.84343-0.78661 0.33091
   2   4  -9   222.8    47.51659 0.82174-0.84344 0.00821 0.52763-0.31331-0.14233
  -2   4   9   284.6    57.5 985-0.33981 0.36142-0.29442 0.83017 0.76025-0.30463
  -2  -4   9   182.7    45.7 816-0.49897 0.52058-0.79510 0.25935-0.47206 0.92768
  -2  -4   9   205.3    75.21083-0.92002 0.94180-0.33940-0.19636-0.07327 0.52891
   2  -4  -9   184.6    47.1 131 0.69271-0.71443-0.68874 0.15290 0.40171-0.85741
   2  -4  -9    97.2    56.2 380 0.92144-0.94321-0.32637-0.20935 0.05940-0.51501
   2  -4  -9   260.3    59.91661 0.81089-0.83260 0.00566-0.54151-0.33112-0.12453
   2   4  -8   724.7    80.9 290 0.26567-0.27198-0.28346 0.81930-0.80824 0.40686
   2   4  -8   740.7   106.61438 0.93543-0.94179 0.31248 0.22328 0.10695-0.50827
   2   4  -8   626.5    66.71656 0.83444-0.84074 0.01133 0.52452-0.29166-0.10968
  -2   4   8   823.1    88.0 988-0.32562 0.33183-0.27080 0.80655 0.77642-0.37511
  -2  -4   8   657.0    68.5 805-0.46913 0.47535-0.77070 0.23496-0.54651 0.94782
   2  -4  -8   540.7    84.8 120 0.67769-0.68400-0.67134 0.13550 0.47999-0.88137
   2  -4  -8   679.6   110.4 375 0.93691-0.94327-0.29418-0.24154 0.08485-0.48615
   2  -4  -8   701.5    90.91659 0.81825-0.82455 0.00740-0.54324-0.31910-0.08223
   2   4  -7   233.7    40.6 295 0.23331-0.22422-0.25114 0.78698-0.83464 0.48758
   2   4  -7   405.1    63.71433 0.94919-0.94014 0.28463 0.25113 0.14066-0.48767
   2   4  -7   366.9    45.51654 0.84503-0.83592 0.01397 0.52187-0.27288-0.07414
  -2   4   7   273.6    55.1 993-0.30645 0.29727-0.24006 0.77581 0.79645-0.44945
  -2  -4   7   302.5    28.0 458 0.46877-0.47783-0.73415 0.19844-0.33796 0.68495
  -2  -4   7   307.8    49.4 793-0.43240 0.42322-0.73755 0.20180-0.62001 0.96701
   2  -4  -7   328.6    45.9 109 0.65468-0.64559-0.64696 0.11112 0.56059-0.90766
   2  -4  -7   298.8    79.1 370 0.95044-0.94139-0.26206-0.27365 0.10933-0.45631
   2  -4  -7   429.8    60.51658 0.82298-0.81387 0.00843-0.54427-0.31124-0.03578
   2   4  -6   245.7    39.0 302 0.19018-0.16568-0.20860 0.74445-0.86598 0.57323
   2   4  -6   284.4    54.41428 0.96126-0.93680 0.25579 0.27998 0.17432-0.46702
   2   4  -6   319.3    35.41652 0.85258-0.82807 0.01597 0.51987-0.25905-0.03365
  -2   4   6   336.4    60.5 998-0.28174 0.25716-0.20062 0.73637 0.81992-0.52722
  -2  -4   6   292.5    30.9 433 0.64615-0.67062-0.63554 0.09983-0.22182 0.51450
  -2  -4   6   258.1    28.4 611-0.75055 0.72609-0.54404 0.00833-0.57268 0.86535
  -2  -4   6   315.2    46.3 781-0.38957 0.36499-0.69451 0.15876-0.69052 0.98321
  -2  -4   6   220.7    25.51464 0.45342-0.47793 0.13357-0.66942 0.97365-0.68095
   2  -4  -6   311.4    54.0  97 0.62311-0.59861-0.61384 0.07799 0.64155-0.93429
   2  -4  -6   287.9    71.5 366 0.96207-0.93760-0.23057-0.30514 0.13327-0.42594
   2  -4  -6   264.9    42.31658 0.82382-0.79931 0.00863-0.54447-0.30982 0.01711
   2   4  -5   612.5    74.7 312 0.13433-0.09442-0.15315 0.68900-0.90071 0.66229
   2   4  -5   539.9    70.01423 0.97155-0.93167 0.22616 0.30960 0.20828-0.44667
   2   4  -5   630.7    52.41652 0.85399-0.81406 0.01633 0.51952-0.25644 0.01805
   2   4  -5   620.0    42.71795-0.21382 0.25374-0.12239 0.65823-0.99002 0.75163
  -2   4   5   855.9    81.11005-0.25001 0.21003-0.15088 0.68662 0.84631-0.60792
  -2   4   5   631.5    73.11522 0.82776-0.86768 0.12899 0.40686 0.75842-0.52003
  -2  -4   5   605.5    66.0 420 0.72916-0.76905-0.57057 0.03486-0.15537 0.39373
  -2  -4   5   638.7    64.9 635-0.86939 0.82951-0.40529-0.13042-0.51778 0.75615
  -2  -4   5   796.8    83.2 769-0.34048 0.30051-0.64141 0.10567-0.75583 0.99421
   2  -4  -5   562.8    74.8  84 0.58233-0.54242-0.57072 0.03488 0.72035-0.95877
   2  -4  -5   656.2    96.8 361 0.97190-0.93201-0.19963-0.33608 0.15621-0.39458
   2  -4  -5   662.9    33.41167-0.43861 0.47849-0.66115 0.12538 0.45920-0.69758
   2  -4  -5   654.2    36.01240 0.17978-0.13990-0.66955 0.13379 0.74207-0.98045
   2  -4  -5   652.6    64.31659 0.81852-0.77860 0.00746-0.54331-0.31866 0.08026
   2   4  -4   742.1    61.3 323 0.06309-0.00777-0.08198 0.61782-0.93588 0.75178
   2   4  -4   777.0    78.61418 0.97996-0.92467 0.19570 0.34007 0.24257-0.42664
   2   4  -4   781.4    44.01656 0.83617-0.78084 0.01175 0.52410-0.28864 0.10456
   2   4  -4   765.8    43.91747 0.19516-0.13983-0.08863 0.62447-0.88128 0.69720
  -2   4   4   730.9    82.1 717-0.97997 0.92468 0.16929 0.36643-0.17759 0.36164
  -2   4   4   696.5    72.31014-0.20971 0.15435-0.08905 0.62480 0.87430-0.69022
  -2   4   4   757.1    66.71506 0.74405-0.79938 0.13359 0.40225 0.83880-0.65472
  -2  -4   4   834.4    67.2 412 0.77591-0.83120-0.52646-0.00925-0.11308 0.29713
  -2  -4   4   651.4    57.6 651-0.93173 0.87643-0.29655-0.23916-0.46544 0.64949
  -2  -4   4   728.4    73.7 756-0.28514 0.22977-0.57883 0.04309-0.81346 0.99754
   2  -4  -4   815.0    94.3  71 0.53055-0.47524-0.51754-0.01830 0.79424-0.97834
   2  -4  -4   745.4    60.11130-0.69750 0.75279-0.55802 0.02226 0.23314-0.41721
   2  -4  -4   780.8    42.21299 0.64054-0.58525-0.47863-0.05713 0.75760-0.94167
   2  -4  -4   818.8    71.31663 0.80230-0.74697 0.00364-0.53948-0.34481 0.16073
   2   4  -3   858.3    74.6 338-0.02661 0.09734 0.00737 0.52847-0.96611 0.83632
   2   4  -3   846.6    91.41412 0.98644-0.91573 0.16410 0.37166 0.27648-0.40623
  -2   4   3   744.8    80.7 713-0.98646 0.91575 0.14034 0.39537-0.19858 0.32832
  -2   4   3   959.7    73.31025-0.15910 0.08834-0.01358 0.54932 0.90157-0.77180
  -2   4   3   856.5    63.81480 0.57409-0.64482 0.13570 0.40014 0.93715-0.80738
  -2  -4   3   935.2    79.7 407 0.80374-0.87446-0.49685-0.03886-0.08574 0.21548
  -2  -4   3   776.6    90.2 743-0.22565 0.15489-0.50796-0.02779-0.86117 0.99094
   2  -4  -3   880.4    76.6  57 0.46915-0.39842-0.45430-0.08154 0.85928-0.98906
   2  -4  -3   862.6    66.11119-0.75908 0.82979-0.51255-0.02322 0.16944-0.29919
   2  -4  -3   784.1    55.81330 0.81924-0.74853-0.32500-0.21076 0.68553-0.81528
   2  -4  -3   932.1    60.61670 0.76037-0.68964-0.00562-0.53023-0.40711 0.27734
   2   4  -2   -14.6    22.3 355-0.13372 0.21985 0.11510 0.42074-0.98181 0.90635
   2   4  -2    21.7    22.31407 0.99084-0.90472 0.13159 0.40417 0.31040-0.38584
  -2   4   2    43.0    22.3 709-0.99142 0.90530 0.11262 0.42309-0.21777 0.29320
  -2   4   2   -18.8    22.31037-0.09785 0.01169 0.07627 0.45947 0.92383-0.84836
  -2  -4   2    -5.0    18.1 246 0.48841-0.57455-0.50222-0.03362-0.54574 0.62121
  -2  -4   2    13.8    32.4 404 0.82020-0.90632-0.47791-0.05781-0.06875 0.14418
  -2  -4   2    57.4    38.9 730-0.16382 0.07766-0.43109-0.10465-0.89735 0.97281
   2  -4  -2    13.1    25.2  42 0.39899-0.31286-0.38283-0.15302 0.91217-0.98764
   2  -4  -2     7.7    18.71113-0.79527 0.88138-0.48379-0.05197 0.12467-0.20011
   2  -4  -2   -10.9    13.91350 0.90464-0.81853-0.21146-0.32431 0.61152-0.68696
   2  -4  -2    -6.7     7.11694 0.61302-0.52688-0.03297-0.50287-0.58307 0.50761
   2  -4  -2    10.8     8.21787-0.14783 0.23398-0.11785-0.41800-0.98357 0.90811
   2   4  -1  1471.2   113.41077 0.10203-0.00047 0.35117 0.18458 0.92148-0.94263
   2   4  -1  1071.2    94.51401 0.99304-0.89151 0.09817 0.43759 0.34418-0.36531
  -2   4   1  1159.7   103.2 705-0.99505 0.89351 0.08668 0.44903-0.23582 0.25694
  -2   4   1  1328.4   132.91052-0.02440-0.07716 0.17981 0.35594 0.93614-0.91499
  -2  -4   1  1165.0    84.8  16 0.25528-0.35682-0.23734-0.29850 0.97120-0.95005
  -2  -4   1  1058.5    72.7 260 0.42250-0.52404-0.43731-0.09853-0.64143 0.66257
  -2  -4   1  1062.8   112.0 402 0.82929-0.93083-0.46703-0.06869-0.05887 0.07999
   2  -4  -1  1026.2    89.8  28 0.32314-0.22159-0.30589-0.22995 0.95043-0.97157
   2  -4  -1  1121.0    96.91109-0.81339 0.91492-0.46779-0.06798 0.10075-0.12187
   2  -4  -1  1041.9    84.41364 0.94761-0.84608-0.12887-0.40690 0.54918-0.57031
   2   4   0  1412.2   117.01065 0.04224 0.07471 0.27142 0.26433 0.93406-0.90091
   2   4   0  1372.8   102.81396 0.99292-0.87598 0.06392 0.47185 0.37774-0.34455
   2   4   0  1346.3    69.91493 0.66460-0.54765 0.13563 0.40022 0.89312-0.85995
   2   4   0  1300.5    68.51608 0.98433-0.86738 0.06584 0.47000 0.12236-0.08918
  -2   4   0  1378.0   138.7 702-0.99750 0.88054 0.06285 0.47286-0.25207 0.21888
  -2   4   0  1410.5   127.31068 0.05868-0.17563 0.29345 0.24230 0.93166-0.96482
  -2  -4   0  1175.9    83.2  39 0.38006-0.49701-0.36364-0.17221 0.92336-0.95654
  -2  -4   0  1349.9    68.0 277 0.33767-0.45462-0.35438-0.18146-0.74040 0.70722
  -2  -4   0  1363.3   107.4 401 0.83291-0.94986-0.46246-0.07325-0.05508 0.02189
   2  -4   0  1517.6   128.6  14 0.24569-0.12874-0.22706-0.30878 0.97336-0.94019
   2  -4   0  1289.7   128.41107-0.82158 0.93853-0.45998-0.07579 0.08978-0.05660
   2   4   1   504.1    68.31054-0.01368 0.14603 0.19479 0.34095 0.93663-0.84917
   2   4   1   588.3    58.71390 0.99023-0.85787 0.02887 0.50690 0.41186-0.32436
   2   4   1   541.9    42.61610 0.98034-0.84798 0.06282 0.47302 0.09871-0.01122
  -2   4  -1   517.2    53.7 699-0.99897 0.86660 0.04166 0.49405-0.26620 0.17869
  -2  -4  -1   529.6    51.3  62 0.49338-0.62574-0.47924-0.05661 0.83602-0.92352
  -2  -4  -1   496.5    48.4 295 0.23613-0.36849-0.25395-0.28189-0.83244 0.74494
  -2  -4  -1   485.7    82.0 401 0.83257-0.96494-0.46288-0.07283-0.05546-0.03205
   2  -4   1   504.7    70.5   1 0.16900-0.03664-0.15037-0.38548 0.98201-0.89451
   2  -4   1   610.7    70.7 726-0.14821 0.28056-0.41081-0.12493-0.90470 0.99217
   2  -4   1   480.4    56.31107-0.82387 0.95622-0.45781-0.07795 0.08661 0.00089
   2   4   2   617.8    83.91044-0.06469 0.21243 0.12369 0.41206 0.93125-0.78948
   2   4   2   574.0    58.91384 0.98514-0.83737-0.00669 0.54246 0.44412-0.30231
   2   4   2   495.9    46.01610 0.98114-0.83337 0.06336 0.47249 0.10319 0.03861
  -2   4  -2   626.0    75.7 350-0.09762-0.05015 0.07862 0.45722-0.97905 0.83724
  -2   4  -2   594.0    62.2 697-0.99970 0.85192 0.02370 0.51201-0.27821 0.13640
  -2  -4  -2   552.4    64.9  85 0.58295-0.73072-0.57147 0.03563 0.71921-0.86102
  -2  -4  -2   535.4    56.4 314 0.12270-0.27047-0.14128-0.39456-0.90718 0.76536
  -2  -4  -2   558.9    82.9 402 0.82902-0.97681-0.46736-0.06836-0.05917-0.08265
  -2  -4  -2   536.7    66.61769 0.00500-0.15277-0.10651-0.42933-0.95204 0.81024
   2  -4   2   628.4    61.4 745-0.23847 0.38621-0.52320-0.01254-0.85220 0.99397
   2  -4   2   530.9    58.01107-0.82191 0.96968-0.45967-0.07609 0.08934 0.05248
   2   4   3   328.2    60.61035-0.10942 0.27256 0.05945 0.47630 0.92049-0.72441
   2   4   3   308.5    45.31378 0.97731-0.81412-0.04266 0.57843 0.47631-0.28018
   2   4   3   285.5    40.91608 0.98351-0.82033 0.06524 0.47060 0.11722 0.07890
  -2   4  -3   386.8    63.5 339-0.03310-0.13008 0.01404 0.52181-0.96769 0.77156
  -2   4  -3   354.9    43.0 695-0.99995 0.83675 0.00983 0.52589-0.28725 0.09112
  -2  -4  -3   430.2    45.0 105 0.64427-0.80745-0.63574 0.09989 0.59045-0.78659
  -2  -4  -3   365.8    42.2 333 0.00705-0.17023-0.02618-0.50966-0.95657 0.76043
  -2  -4  -3   578.9    71.1 403 0.82270-0.98590-0.47507-0.06065-0.06589-0.13024
  -2  -4  -3   391.7    42.51259 0.34307-0.50625-0.62460 0.08883 0.77007-0.96620
  -2  -4  -3   474.1    54.51748 0.19175-0.35493-0.08894-0.44691-0.88287 0.68675
   2  -4   3   378.4    47.0 764-0.32273 0.48587-0.62186 0.08611-0.77576 0.97184
   2  -4   3   505.0    58.61108-0.81681 0.98000-0.46454-0.07122 0.09622 0.09991
   2   4   4   153.1    50.21027-0.14815 0.32669 0.00294 0.53280 0.90639-0.65600
   2   4   4   119.2    25.11373 0.96692-0.78833-0.07853 0.61430 0.50710-0.25666
   2   4   4    90.0    31.31606 0.98645-0.80787 0.06754 0.46830 0.13647 0.11396
  -2   4  -4    86.9    40.7 330 0.02337-0.20196-0.04240 0.57824-0.95117 0.70071
  -2   4  -4   106.7    24.0 693-0.99995 0.82134 0.00088 0.53484-0.29333 0.04289
  -2  -4  -4   110.5    26.8 122 0.68088-0.85947-0.67533 0.13948 0.46494-0.71539
  -2  -4  -4   112.0    26.1 350-0.09962-0.07897 0.08064-0.61648-0.97927 0.72882
  -2  -4  -4   202.7    58.5 405 0.81392-0.99253-0.48530-0.05041-0.07526-0.17518
  -2  -4  -4   111.6    20.91238 0.16288-0.34148-0.67299 0.13722 0.73806-0.98850
  -2  -4  -4   136.2    37.51733 0.31471-0.49329-0.07519-0.46066-0.81807 0.56764
   2  -4   4   168.8    33.6 783-0.39553 0.57406-0.70078 0.16504-0.68146 0.93185
   2  -4   4   176.2    48.21110-0.80914 0.98774-0.47154-0.06423 0.10660 0.14384
   2  -4   4    98.3    13.31443 0.28732-0.10874 0.12670-0.66255 0.99192-0.74149
   2   4   5    90.6    30.4   5 0.19098 0.00302-0.17248 0.70833 0.98080-0.67603
   2   4   5   150.7    46.91020-0.18117 0.37510-0.04566 0.58140 0.89073-0.58603
   2   4   5    94.2    27.51367 0.95402-0.76001-0.11393 0.64969 0.53658-0.23182
  -2   4  -5   112.9    49.5 322 0.07156-0.26555-0.09056 0.62640-0.93222 0.62744
  -2   4  -5   122.8    29.3 693-0.99993 0.80591-0.00148 0.53719-0.29484-0.00991
  -2   4  -5   140.3    24.91766 0.03554-0.22953-0.10387 0.63971-0.94305 0.63831
  -2  -4  -5   103.7    28.2 137 0.70013-0.89413-0.69640 0.16056 0.34972-0.65450
  -2  -4  -5    91.7    49.6 407 0.80297-0.99699-0.49771-0.03800-0.08653-0.21822
  -2  -4  -5   102.0    18.61214-0.03946-0.15455-0.69904 0.16327 0.67344-0.97820
  -2  -4  -5   176.3    40.11723 0.39677-0.59075-0.06497-0.47087-0.76547 0.46072
   2  -4   5    91.2    21.1 560-0.39355 0.58757-0.76013 0.22441-0.60747 0.91222
   2  -4   5   139.0    32.9 800-0.45430 0.64823-0.75811 0.22236-0.57745 0.88214
   2  -4   5   188.2    50.71112-0.79936 0.99337-0.48027-0.05550 0.11937 0.18539
   2  -4   5    96.3    21.01558 0.95760-0.76361 0.10980-0.64565 0.52705-0.22230
[truncated: 1,240,495 more chars]
